# Supplementary material for: AI-driven approaches for dysgraphia diagnosis using online and offline handwriting data: A comprehensive scoping review
Source: PLoS One. 2025 Dec 31;20(12):e0328722. doi: 10.1371/journal.pone.0328722 (PMC12755808; doi:10.1371/journal.pone.0328722)
Supplement: S1 Table — (XLSX) [file pone.0328722.s001.xlsx]

## Sheet: Papers
Paper	Data Extractor	Year	Link	Area_of_Study	Study_Method	Is_Review	IS_Relative	IS_Included	Exclusion Reason	Date
Automated Detection of Dysgraphia Symptoms In Primary and Middle School Children	Yazdan Zandiye Vakili & Avisa Fallah	2024	https://ieeexplore.ieee.org/stamp/stamp.jsp?arnumber=10497397	Dysgraphia_Original	Handwriting	FALSE	TRUE	TRUE	Included	2024-04-10
LSTM-CNN: An efficient diagnostic network for Parkinson's disease utilizing dynamic handwriting analysis	Yazdan Zandiye Vakili & Avisa Fallah	2024	https://www.scopus.com/inward/record.uri?eid=2-s2.0-85185006571&doi=10.1016%2fj.cmpb.2024.108066&partnerID=40&md5=d47ca1b0bea84e36ca9d36b4a71a6c3a	Parkinson	Handwriting	FALSE	FALSE	FALSE	Not or Not specificly observing Dysgraphiya	2024-04-10
Assessing penmanship of Chinese handwriting: a deep learning-based approach	Yazdan Zandiye Vakili & Avisa Fallah	2024	https://link.springer.com/article/10.1007/s11145-024-10531-w	Other	Handwriting	FALSE	FALSE	FALSE	Not or Not specificly observing Dysgraphiya	2024-04-10
A Genetic Algorithm for Feature Selection for Alzheimer’s Disease Detection Using a Deep Transfer Learning Approach	Yazdan Zandiye Vakili & Avisa Fallah	2024	https://link.springer.com/chapter/10.1007/978-3-031-57430-6_24	Alzheimer	Handwriting	FALSE	FALSE	FALSE	Not or Not specificly observing Dysgraphiya	2024-04-10
EEG Based Classification of Learning Disability in Children Using Pretrained Network and Support Vector Machine	Yazdan Zandiye Vakili & Avisa Fallah	2024	https://link.springer.com/chapter/10.1007/978-3-031-54547-4_12	Dysgraphia_with_others	EEG	FALSE	FALSE	FALSE	Not or Not specificly observing Dysgraphiya + Not using hand-written images	2024-04-10
A machine learning-based classification model to support university students with dyslexia with personalized tools and strategies	Yazdan Zandiye Vakili & Avisa Fallah	2024	https://link.springer.com/article/10.1038/s41598-023-50879-7	Other	supportive application	FALSE	FALSE	FALSE	Not or Not specificly observing Dysgraphiya	2024-04-10
Atypical Alzheimer’s disease: new insights into an overlapping spectrum between the language and visual variants	Yazdan Zandiye Vakili & Avisa Fallah	2024	https://link.springer.com/article/10.1007/s00415-024-12297-1	Alzheimer	Unknown	FALSE	FALSE	FALSE	Not or Not specificly observing Dysgraphiya	2024-04-10
PEARL-Neuro Database: EEG, fMRI, health and lifestyle data of middle-aged people at risk of dementia	Yazdan Zandiye Vakili & Avisa Fallah	2024	https://link.springer.com/article/10.1038/s41597-024-03106-5	Other	Brain Image	FALSE	FALSE	FALSE	Not or Not specificly observing Dysgraphiya + Not using hand-written images	2024-04-10
Automated systems for diagnosis of dysgraphia in children: a survey and novel framework	Yazdan Zandiye Vakili & Avisa Fallah	2024	https://link.springer.com/article/10.1007/s10032-024-00464-z	Dysgraphia_Original	Handwriting	TRUE	FALSE	FALSE	Review paper	2024-04-10
Investigation of Learning Rate for Directed Acyclic Graph Network Performance on Dysgraphia Handwriting Classification	Yazdan Zandiye Vakili & Avisa Fallah	2023	https://www.scopus.com/inward/record.uri?eid=2-s2.0-85153792056&doi=10.1109%2fCSPA57446.2023.10087858&partnerID=40&md5=306bdcb6006b855b64c24dae1fdba489	Dysgraphia_Original	Handwriting	FALSE	TRUE	TRUE	Included	2024-04-10
A framework for dysgraphia detection in children using convolutional neural network	Yazdan Zandiye Vakili & Avisa Fallah	2023	https://www.scopus.com/inward/record.uri?eid=2-s2.0-85174019072&doi=10.1504%2fIJBRA.2023.133697&partnerID=40&md5=09ccf758fd2fb67726afb6f7ef33210b	Dysgraphia_Original	Handwriting	FALSE	TRUE	TRUE	Included	2024-04-10
Exploration and analysis of On-Surface and In-Air handwriting attributes to improve dysgraphia disorder diagnosis in children based on machine learning methods	Yazdan Zandiye Vakili & Avisa Fallah	2023	https://www.scopus.com/inward/record.uri?eid=2-s2.0-85148327534&doi=10.1016%2fj.bspc.2023.104715&partnerID=40&md5=ce1e648e0f572ae939f177dac4794033	Dysgraphia_Original	Handwriting	FALSE	TRUE	TRUE	Included	2024-04-10
A Convolutional Recurrent Neural Network-Based Model for Handwritten Text Recognition to Predict Dysgraphia	Yazdan Zandiye Vakili & Avisa Fallah	2023	https://www.scopus.com/inward/record.uri?eid=2-s2.0-85158116401&doi=10.1109%2fICISCoIS56541.2023.10100514&partnerID=40&md5=557c9e85260d29e7f01065a33d79d3e0	Dysgraphia_Original	Handwriting	FALSE	TRUE	TRUE	Included	2024-04-10
CNN feature and classifier fusion on novel transformed image dataset for dysgraphia diagnosis in children	Yazdan Zandiye Vakili & Avisa Fallah	2023	https://www.scopus.com/inward/record.uri?eid=2-s2.0-85162138220&doi=10.1016%2fj.eswa.2023.120740&partnerID=40&md5=2247adf362e8b97ed54eddd8c200f584	Dysgraphia_Original	Handwriting	FALSE	TRUE	TRUE	Included	2024-04-10
An Automated System for the Early Detection of Dysgraphia using Deep Learning Algorithms	Yazdan Zandiye Vakili & Avisa Fallah	2023	https://www.scopus.com/inward/record.uri?eid=2-s2.0-85159088192&doi=10.1109%2fICSCDS56580.2023.10105022&partnerID=40&md5=8a9f57ac8313feb300d550094bdb2266	Dysgraphia_Original	Handwriting	FALSE	TRUE	TRUE	Included	2024-04-10
Early and Automated Diagnosis of Dysgraphia Using Machine Learning Approach	Yazdan Zandiye Vakili & Avisa Fallah	2023	https://www.scopus.com/inward/record.uri?eid=2-s2.0-85164343562&doi=10.1007%2fs42979-023-01884-0&partnerID=40&md5=1676f4b63e05c5e49772f9562f545c17	Dysgraphia_Original	Handwriting	FALSE	TRUE	TRUE	Included	2024-04-10
Dysgraphia detection based on convolutional neural networks and child-robot interaction	Yazdan Zandiye Vakili & Avisa Fallah	2023	https://www.scopus.com/inward/record.uri?eid=2-s2.0-85149106547&doi=10.11591%2fijece.v13i3.pp2999-3009&partnerID=40&md5=369203a57fbb4b33d8854fe3b13547bf	Dysgraphia_Original	Handwriting	FALSE	TRUE	TRUE	Included	2024-04-10
Deep Learning and Procrustes Analysis for Early Dysgraphia Risk Detection with a Tablet Application	Yazdan Zandiye Vakili & Avisa Fallah	2023	10.3390/life13030598	Dysgraphia_Original	Diagnosis Application	FALSE	FALSE	FALSE	Not-confirming Model	2024-04-10
Assessment of Developmental Dysgraphia Utilising a Display Tablet	Yazdan Zandiye Vakili & Avisa Fallah	2023	https://www.scopus.com/inward/record.uri?eid=2-s2.0-85175875071&doi=10.1007%2f978-3-031-45461-5_2&partnerID=40&md5=cd00f646720198e5380633e9ef675bf9	Dysgraphia_Original	Diagnosis Application	FALSE	FALSE	FALSE	Not-confirming Model	2024-04-10
Sankalpa - Interactive Digital Learning Platform to Enrich Students with Special Needs	Yazdan Zandiye Vakili & Avisa Fallah	2023	https://www.scopus.com/inward/record.uri?eid=2-s2.0-85186144979&doi=10.1109%2fICAC60630.2023.10417380&partnerID=40&md5=3275d6e507d36816cb8fc01c90485be0	Dysgraphia_with_others	supportive application	FALSE	FALSE	FALSE	Not or Not specificly observing Dysgraphiya	2024-04-10
CNN-based Cognitive Impairment Prediction using Handwriting Recognition and Analysis	Yazdan Zandiye Vakili & Avisa Fallah	2023	https://www.scopus.com/inward/record.uri?eid=2-s2.0-85184660370&doi=10.1109%2f3ICT60104.2023.10391633&partnerID=40&md5=b303a818090538863abfef2863651525	Other	Handwriting	FALSE	FALSE	FALSE	Not or Not specificly observing Dysgraphiya	2024-04-10
The impact of in-air features on the diagnosis of developmental dysgraphia	Yazdan Zandiye Vakili & Avisa Fallah	2023	https://www.scopus.com/inward/record.uri?eid=2-s2.0-85148093003&doi=10.3233%2fJIFS-221708&partnerID=40&md5=db5e04e4f1a46338bf9b7ca2dba04d62	Dysgraphia_Original	Unknown	FALSE	FALSE	FALSE	Not-confirming Model	2024-04-10
Comparison of Data Collection Models in an Intelligent Tutoring System for the Inclusive Education of the Learning-Disabled	Yazdan Zandiye Vakili & Avisa Fallah	2023	https://www.scopus.com/inward/record.uri?eid=2-s2.0-85164972061&doi=10.1007%2f978-981-99-0981-0_43&partnerID=40&md5=413edf43cb8afd519698e1073f87a7f7	Other	Unknown	FALSE	FALSE	FALSE	Not or Not specificly observing Dysgraphiya	2024-04-10
Learning disability identification with EEG signal analysis using machine learning approach	Yazdan Zandiye Vakili & Avisa Fallah	2023	https://www.scopus.com/inward/record.uri?eid=2-s2.0-85178286806&doi=10.1063%2f5.0175631&partnerID=40&md5=e7cd85b3d2d802e6844ce535df3e6936	Dysgraphia_Original	EEG	FALSE	FALSE	FALSE	Not or Not specificly observing Dysgraphiya + Not using hand-written images	2024-04-10
Analysis and Early Diagnosing Tool for Learning Disability using Machine Learning Models	Yazdan Zandiye Vakili & Avisa Fallah	2023	https://www.scopus.com/inward/record.uri?eid=2-s2.0-85169923745&doi=10.1109%2fCONIT59222.2023.10205649&partnerID=40&md5=c0489f4afbb7d72c75ea6dbe2f595cc3	Dysgraphia_with_others	Handwriting with other	FALSE	FALSE	FALSE	Not or Not specificly observing Dysgraphiya	2024-04-11
Assessing handwriting task difficulty levels through kinematic features: a deep-learning approach	Yazdan Zandiye Vakili & Avisa Fallah	2023	10.3389/frobt.2023.1193388	Other	Handwriting	FALSE	FALSE	FALSE	Not or Not specificly observing Dysgraphiya	2024-04-11
Hybrid machine learning techniques for gender identification from handwritten images using textural features	Yazdan Zandiye Vakili & Avisa Fallah	2023	https://link.springer.com/article/10.1007/s00500-023-08931-1	Other	Handwriting	FALSE	FALSE	FALSE	Not or Not specificly observing Dysgraphiya	2024-04-11
An insight on recent advancements and future perspectives in detection techniques of Parkinson’s disease	Yazdan Zandiye Vakili & Avisa Fallah	2023	https://link.springer.com/article/10.1007/s12065-023-00859-7	Parkinson	Unknown	FALSE	FALSE	FALSE	Not or Not specificly observing Dysgraphiya	2024-04-11
An improved customized CNN model for adaptive recognition of cerebral palsy people’s handwritten digits in assessment	Yazdan Zandiye Vakili & Avisa Fallah	2023	https://link.springer.com/article/10.1007/s13735-023-00291-8	Other	Handwriting	FALSE	FALSE	FALSE	Not or Not specificly observing Dysgraphiya	2024-04-11
Handwriting Analysis AI-Based System for Assisting People with Dysgraphia	Yazdan Zandiye Vakili & Avisa Fallah	2023	https://link.springer.com/chapter/10.1007/978-3-031-36024-4_14	Dysgraphia_Original	supportive application	FALSE	FALSE	FALSE	Not-confirming Model	2024-04-11
Early Diagnosis of Parkinson’s Disease Using Hand Drawings Images	Yazdan Zandiye Vakili & Avisa Fallah	2023	https://link.springer.com/chapter/10.1007/978-3-031-43247-7_36	Parkinson	Handwriting	FALSE	FALSE	FALSE	Not or Not specificly observing Dysgraphiya	2024-04-11
Fuzzy min–max neural networks: a bibliometric and social network analysis	Yazdan Zandiye Vakili & Avisa Fallah	2023	https://link.springer.com/article/10.1007/s00521-023-08267-9	Other	Unknown	FALSE	FALSE	FALSE	Not or Not specificly observing Dysgraphiya	2024-04-11
A screening method for cervical myelopathy using machine learning to analyze a drawing behavior	Yazdan Zandiye Vakili & Avisa Fallah	2023	https://link.springer.com/article/10.1038/s41598-023-37253-3	Other	Handwriting	FALSE	FALSE	FALSE	Not or Not specificly observing Dysgraphiya	2024-04-11
Real Time Air-Writing and Recognition of Tamil Alphabets Using Deep Learning	Yazdan Zandiye Vakili & Avisa Fallah	2023	https://link.springer.com/chapter/10.1007/978-981-99-3932-9_13	Other	Handwriting	FALSE	FALSE	FALSE	Not or Not specificly observing Dysgraphiya	2024-04-11
I Can’t Believe It’s Not Better: In-air Movement for Alzheimer Handwriting Synthetic Generation	Yazdan Zandiye Vakili & Avisa Fallah	2023	https://link.springer.com/chapter/10.1007/978-3-031-45461-5_10	Alzheimer	Handwriting	FALSE	FALSE	FALSE	Not or Not specificly observing Dysgraphiya	2024-04-11
The Cognitive Makeup of Writing: Multivariate Analysis of Writing Impairments Following Stroke	Yazdan Zandiye Vakili & Avisa Fallah	2023	https://link.springer.com/article/10.1007/s12559-023-10111-0	Other	Handwriting	FALSE	FALSE	FALSE	Not or Not specificly observing Dysgraphiya	2024-04-11
A Tablet-Based Lexicon Application for Robot-Aided Educational Interaction of Children with Dyslexia	Yazdan Zandiye Vakili & Avisa Fallah	2023	https://link.springer.com/chapter/10.1007/978-981-99-8718-4_30	Other	Unknown	FALSE	FALSE	FALSE	Not or Not specificly observing Dysgraphiya	2024-04-11
Primary progressive aphasia: six questions in search of an answer	Yazdan Zandiye Vakili & Avisa Fallah	2023	https://link.springer.com/article/10.1007/s00415-023-12030-4	Other	Unknown	FALSE	FALSE	FALSE	Not or Not specificly observing Dysgraphiya	2024-04-11
Analyzing and Augmenting the Linear Classification Models	Yazdan Zandiye Vakili & Avisa Fallah	2023	https://link.springer.com/chapter/10.1007/978-3-031-27409-1_43	Other	Unknown	FALSE	FALSE	FALSE	Not or Not specificly observing Dysgraphiya	2024-04-11
Early detection of ADHD and Dyslexia from EEG Signals	Yazdan Zandiye Vakili & Avisa Fallah	2023	https://ieeexplore.ieee.org/stamp/stamp.jsp?arnumber=10126272	Dysgraphia_with_others	EEG	FALSE	FALSE	FALSE	Not or Not specificly observing Dysgraphiya + Not using hand-written images	2024-04-11
Real time Air Writing and Recognition of Tamil Characters with voice integration using deep learning	Yazdan Zandiye Vakili & Avisa Fallah	2023	https://ieeexplore.ieee.org/stamp/stamp.jsp?arnumber=10306406	Other	Unknown	FALSE	FALSE	FALSE	Not or Not specificly observing Dysgraphiya	2024-04-11
Ganitha Piyasa: Effective Lesson Delivery Method for Graphical Dyscalculia Students	Yazdan Zandiye Vakili & Avisa Fallah	2023	https://ieeexplore.ieee.org/stamp/stamp.jsp?arnumber=10417645	Other	Unknown	FALSE	FALSE	FALSE	Not or Not specificly observing Dysgraphiya	2024-04-11
Dysgraphia Detection Using Machine Learning-Based Techniques: A Survey	Yazdan Zandiye Vakili & Avisa Fallah	2023	https://www.scopus.com/inward/record.uri?eid=2-s2.0-85164252139&doi=10.1007%2f978-981-99-1909-3_28&partnerID=40&md5=84505e248ead391e126fdec76c1c283c	Dysgraphia_Original	Handwriting	TRUE	TRUE	FALSE	Review paper	2024-04-11
Tools and Methods for Diagnosing Developmental Dysgraphia in the Digital Age: A State of the Art	Yazdan Zandiye Vakili & Avisa Fallah	2023	https://www.scopus.com/inward/record.uri?eid=2-s2.0-85180688268&doi=10.3390%2fchildren10121925&partnerID=40&md5=dbc765c7d57f05d6893c6c4ef9ad723e	Dysgraphia_Original	Handwriting	TRUE	FALSE	FALSE	Review paper	2024-04-11
Performance Comparison of Dysgraphia Detection Algorithms	Yazdan Zandiye Vakili & Avisa Fallah	2023	https://www.scopus.com/inward/record.uri?eid=2-s2.0-85159784765&doi=10.1109%2fOTCON56053.2023.10114036&partnerID=40&md5=aee9ca38ea31af4679b104ed063a842a	Dysgraphia_Original	Handwriting	TRUE	FALSE	FALSE	Review paper	2024-04-12
Dysgraphia Detection Using Machine Learning-Based Techniques: A Survey	Yazdan Zandiye Vakili & Avisa Fallah	2023	https://link.springer.com/chapter/10.1007/978-981-99-1909-3_28	Dysgraphia_Original	Handwriting	TRUE	FALSE	FALSE	Review paper	2024-04-12
A Systematic Review of Research Dimensions Towards Dyslexia Screening Using Machine Learning	Yazdan Zandiye Vakili & Avisa Fallah	2023	https://link.springer.com/article/10.1007/s40031-023-00853-8	Other	Unknown	TRUE	TRUE	FALSE	Review paper	2024-04-12
Machine Learning Algorithms for the Prediction of Language and Cognition Rehabilitation Outcomes of Post-stroke Patients: A Scoping Review	Yazdan Zandiye Vakili & Avisa Fallah	2023	https://link.springer.com/article/10.1007/s44230-023-00051-1	Other	Unknown	TRUE	FALSE	FALSE	Review paper	2024-04-12
Review on Dysgraphia Prediction using Handwriting Recognition	Yazdan Zandiye Vakili & Avisa Fallah	2023	https://ieeexplore.ieee.org/stamp/stamp.jsp?arnumber=10170009	Dysgraphia_Original	Handwriting	TRUE	TRUE	FALSE	Review paper	2024-04-12
Systematic Review of Dyslexia Detection Approaches based on Physiological Traits	Yazdan Zandiye Vakili & Avisa Fallah	2023	https://ieeexplore.ieee.org/stamp/stamp.jsp?arnumber=10112373	Other	Unknown	TRUE	FALSE	FALSE	Review paper	2024-04-12
Method for Dysgraphia Disorder Detection using Convolutional Neural Network	Yazdan Zandiye Vakili & Avisa Fallah	2022	https://www.scopus.com/inward/record.uri?eid=2-s2.0-85139862834&doi=10.24132%2fCSRN.3201.19&partnerID=40&md5=1e68d95873954dde424ee2582d2f99c1	Dysgraphia_Original	Handwriting	FALSE	TRUE	TRUE	Included	2024-04-12
Dysgraphia Classification based on the Non-Discrimination Regularization in Rotational Region Convolutional Neural Network	Yazdan Zandiye Vakili & Avisa Fallah	2022	https://www.scopus.com/inward/record.uri?eid=2-s2.0-85123527087&doi=10.22266%2fIJIES2022.0228.06&partnerID=40&md5=99d4fc5ff48a0c4598caf09c1c9cc7e8	Dysgraphia_Original	Handwriting	FALSE	TRUE	TRUE	Included	2024-04-12
Machine Learning Methods for Dysgraphia Screening with Online Handwriting Features	Yazdan Zandiye Vakili & Avisa Fallah	2022	https://ieeexplore.ieee.org/stamp/stamp.jsp?arnumber=10039584	Dysgraphia_Original	Handwriting	FALSE	TRUE	TRUE	Included	2024-04-12
Comparison of CNN-Learned vs. Handcrafted Features for Detection of Parkinson's Disease Dysgraphia in a Multilingual Dataset	Yazdan Zandiye Vakili & Avisa Fallah	2022	10.3389/fninf.2022.877139	Parkinson	Brain Image	FALSE	FALSE	FALSE	Not-confirming Model	2024-04-12
Handwriting treatment and acquisition in dysgraphic children using a humanoid robot-assistant	Yazdan Zandiye Vakili & Avisa Fallah	2022	https://www.scopus.com/inward/record.uri?eid=2-s2.0-85130457854&doi=10.1109%2fEDUCON52537.2022.9766701&partnerID=40&md5=f27612b361b76a3ab3436be6f66a2d08	Dysgraphia_Original	Handwriting with other	FALSE	FALSE	FALSE	Not-confirming Model	2024-04-12
Deep Learning Techniques to Detect Learning Disabilities Among children using Handwriting	Yazdan Zandiye Vakili & Avisa Fallah	2022	https://www.scopus.com/inward/record.uri?eid=2-s2.0-85141406797&doi=10.1109%2fICICICT54557.2022.9917890&partnerID=40&md5=491175af9323e3c584f2c6bb1efdb0ce	Dysgraphia_with_others	Handwriting	FALSE	FALSE	FALSE	Not or Not specificly observing Dysgraphiya	2024-04-12
Handwriting Generation and Synthesis using Recurrent Neural Networks	Yazdan Zandiye Vakili & Avisa Fallah	2022	https://www.scopus.com/inward/record.uri?eid=2-s2.0-85146323429&doi=10.1109%2fICCCNT54827.2022.9984450&partnerID=40&md5=447eba411ed695c592a41b6e80dbedcd	Other	Handwriting	FALSE	FALSE	FALSE	Not or Not specificly observing Dysgraphiya	2024-04-12
An intelligent tutoring system architecture based on fuzzy neural network (FNN) for special education of learning disabled learners	Yazdan Zandiye Vakili & Avisa Fallah	2022	https://www.scopus.com/inward/record.uri?eid=2-s2.0-85113673104&doi=10.1007%2fs10639-021-10713-x&partnerID=40&md5=6800184b80331940d26e1a120ece402e	Other	Unknown	FALSE	FALSE	FALSE	Not or Not specificly observing Dysgraphiya	2024-04-12
Mobile and Simulation-based Approach to reduce the Dyslexia with children Learning Disabilities	Yazdan Zandiye Vakili & Avisa Fallah	2022	https://www.scopus.com/inward/record.uri?eid=2-s2.0-85142044224&doi=10.1109%2fR10-HTC54060.2022.9929822&partnerID=40&md5=fe6bdb119a408f89f1effcdf3975f660	Dysgraphia_with_others	Unknown	FALSE	FALSE	FALSE	Not or Not specificly observing Dysgraphiya	2024-04-12
Automated methods for diagnosis of Parkinson’s disease and predicting severity level	Yazdan Zandiye Vakili & Avisa Fallah	2022	https://link.springer.com/article/10.1007/s00521-021-06626-y	Parkinson	Handwriting	FALSE	FALSE	FALSE	Not or Not specificly observing Dysgraphiya	2024-04-12
Automatic Scoring of Rey-Osterrieth Complex Figure Test Using Recursive Cortical Networks	Yazdan Zandiye Vakili & Avisa Fallah	2022	https://link.springer.com/chapter/10.1007/978-3-031-06242-1_45	Other	Unknown	FALSE	FALSE	FALSE	Not or Not specificly observing Dysgraphiya	2024-04-12
Identification and characterization of learning weakness from drawing analysis at the pre-literacy stage	Yazdan Zandiye Vakili & Avisa Fallah	2022	https://link.springer.com/article/10.1038/s41598-022-26038-9	Other	Unknown	FALSE	FALSE	FALSE	Not or Not specificly observing Dysgraphiya	2024-04-13
Atypical Alzheimer’s disease phenotypes with normal or borderline PET biomarker profiles	Yazdan Zandiye Vakili & Avisa Fallah	2022	https://link.springer.com/article/10.1007/s00415-022-11330-5	Other	Brain Image	FALSE	FALSE	FALSE	Not or Not specificly observing Dysgraphiya + Not using hand-written images	2024-04-13
RALF: an adaptive reinforcement learning framework for teaching dyslexic students	Yazdan Zandiye Vakili & Avisa Fallah	2022	https://link.springer.com/article/10.1007/s11042-021-11806-y	Other	supportive application	FALSE	FALSE	FALSE	Not or Not specificly observing Dysgraphiya	2024-04-13
Computerized handwriting evaluation and statistical reports for children in the age of primary school	Yazdan Zandiye Vakili & Avisa Fallah	2022	https://link.springer.com/article/10.1038/s41598-022-19913-y	Other	Handwriting	FALSE	FALSE	FALSE	Not or Not specificly observing Dysgraphiya	2024-04-13
Dissecting the clinical heterogeneity of early-onset Alzheimer’s disease	Yazdan Zandiye Vakili & Avisa Fallah	2022	https://link.springer.com/article/10.1038/s41380-022-01531-9	Alzheimer	Unknown	FALSE	FALSE	FALSE	Not or Not specificly observing Dysgraphiya	2024-04-13
Pure word deafness: a case report of an atypical manifestation of Alzheimer’s disease	Yazdan Zandiye Vakili & Avisa Fallah	2022	https://link.springer.com/article/10.1007/s10072-022-06213-6	Alzheimer	Unknown	FALSE	FALSE	FALSE	Not or Not specificly observing Dysgraphiya	2024-04-13
Comparative Study of CNN Models on the Classification of Dyslexic Handwriting	Yazdan Zandiye Vakili & Avisa Fallah	2022	https://ieeexplore.ieee.org/stamp/stamp.jsp?arnumber=10037428	Other	Handwriting	FALSE	FALSE	FALSE	Not or Not specificly observing Dysgraphiya	2024-04-13
Can Free Drawing Anticipate Handwriting Difficulties? A Longitudinal Study	Yazdan Zandiye Vakili & Avisa Fallah	2022	https://ieeexplore.ieee.org/stamp/stamp.jsp?arnumber=9926884	Other	Handwriting	FALSE	FALSE	FALSE	Not or Not specificly observing Dysgraphiya	2024-04-13
Image-based Detection of Dyslexic Readers from 2-D Scan path using an Enhanced Deep Transfer Learning Paradigm	Yazdan Zandiye Vakili & Avisa Fallah	2022	https://ieeexplore.ieee.org/stamp/stamp.jsp?arnumber=10034577	Other	Unknown	FALSE	FALSE	FALSE	Not or Not specificly observing Dysgraphiya	2024-04-13
ICT Assesment Techniques and Tools for Screening Specific Learning Disabilities	Yazdan Zandiye Vakili & Avisa Fallah	2022	https://ieeexplore.ieee.org/stamp/stamp.jsp?arnumber=10039596	Other	Unknown	FALSE	FALSE	FALSE	Not or Not specificly observing Dysgraphiya	2024-04-13
Evaluating the Effectiveness of Accommodations Given to Students With Learning Impairments: Ordinal and Interpretable Machine-Learning-Based Methodology	Yazdan Zandiye Vakili & Avisa Fallah	2022	https://ieeexplore.ieee.org/stamp/stamp.jsp?arnumber=9919403	Other	Unknown	FALSE	FALSE	FALSE	Not or Not specificly observing Dysgraphiya	2024-04-13
A comprehensive review of machine learning approaches for dyslexia diagnosis	Yazdan Zandiye Vakili & Avisa Fallah	2022	https://link.springer.com/article/10.1007/s11042-022-13939-0	Other	Diagnosis Application	TRUE	FALSE	FALSE	Review paper	2024-04-13
Identification of Dysgraphia: A Comparative Review	Yazdan Zandiye Vakili & Avisa Fallah	2022	https://link.springer.com/chapter/10.1007/978-3-031-07012-9_5	Dysgraphia_Original	Handwriting	TRUE	FALSE	FALSE	Review paper	2024-04-13
A survey of visual and procedural handwriting analysis for neuropsychological assessment	Yazdan Zandiye Vakili & Avisa Fallah	2022	https://link.springer.com/article/10.1007/s00521-022-07185-6	Other	Handwriting	TRUE	FALSE	FALSE	Review paper	2024-04-13
A Comprehensive Survey on Predicting Dyslexia and ADHD Using Machine Learning Approaches	Yazdan Zandiye Vakili & Avisa Fallah	2022	https://link.springer.com/chapter/10.1007/978-981-19-1012-8_8	Other	Unknown	TRUE	FALSE	FALSE	Review paper	2024-04-13
A literature review of online handwriting analysis to detect Parkinson’s disease at an early stage	Yazdan Zandiye Vakili & Avisa Fallah	2022	https://link.springer.com/article/10.1007/s11042-022-13759-2	Parkinson	Handwriting	TRUE	FALSE	FALSE	Review paper	2024-04-13
Automatic Assessment of Motor Impairments in Autism Spectrum Disorders: A Systematic Review	Yazdan Zandiye Vakili & Avisa Fallah	2022	https://link.springer.com/article/10.1007/s12559-021-09940-8	Autism	Unknown	TRUE	FALSE	FALSE	Review paper	2024-04-13
Development of a Pre-Diagnosis Tool Based on Machine Learning Algorithms on the BHK Test to Improve the Diagnosis of Dysgraphia	Yazdan Zandiye Vakili & Avisa Fallah	2021	https://www.scopus.com/inward/record.uri?eid=2-s2.0-85117596571&doi=10.54364%2fAAIML.2021.1108&partnerID=40&md5=4dde35f207eaa30a354630c3e3d7ec95	Dysgraphia_Original	Handwriting	FALSE	TRUE	TRUE	Included	2024-04-13
A Mobile-Based Screening and Refinement System to Identify the Risk of Dyscalculia and Dysgraphia Learning Disabilities in Primary School Students	Yazdan Zandiye Vakili & Avisa Fallah	2021	https://www.scopus.com/inward/record.uri?eid=2-s2.0-85119995140&doi=10.1109%2fICIAfS52090.2021.9605998&partnerID=40&md5=5b89956db553d0b0188e2b9360ffd84a	Dysgraphia_with_others	Unknown	FALSE	FALSE	FALSE	Not or Not specificly observing Dysgraphiya	2024-04-14
Knowledge Based Analytical Tool for Identifying Children with Dyscalculia	Yazdan Zandiye Vakili & Avisa Fallah	2021	https://www.scopus.com/inward/record.uri?eid=2-s2.0-85107334578&doi=10.1007%2f978-981-33-4909-4_55&partnerID=40&md5=a768f2ebe45c20de5abd878b7742c183	Other	Unknown	FALSE	FALSE	FALSE	Not or Not specificly observing Dysgraphiya	2024-04-14
Parkinson’s disease diagnosis using convolutional neural networks and figure-copying tasks	Yazdan Zandiye Vakili & Avisa Fallah	2021	https://link.springer.com/article/10.1007/s00521-021-06469-7	Parkinson	Unknown	FALSE	FALSE	FALSE	Not or Not specificly observing Dysgraphiya	2024-04-14
Speech synthesis using generative adversarial network for improving readability of Hindi words to recuperate from dyslexia	Yazdan Zandiye Vakili & Avisa Fallah	2021	https://link.springer.com/article/10.1007/s00521-021-05695-3	Other	Unknown	FALSE	FALSE	FALSE	Not or Not specificly observing Dysgraphiya	2024-04-14
Spontaneous Language Analysis in Alzheimer’s Disease: Evaluation of Natural Language Processing Technique for Analyzing Lexical Performance	Yazdan Zandiye Vakili & Avisa Fallah	2021	https://link.springer.com/article/10.1007/s12204-021-2384-3	Alzheimer	Unknown	FALSE	FALSE	FALSE	Not or Not specificly observing Dysgraphiya	2024-04-14
Student’s profile modeling in an adaptive gamified learning environment	Yazdan Zandiye Vakili & Avisa Fallah	2021	https://link.springer.com/article/10.1007/s10639-021-10628-7	Other	Unknown	FALSE	FALSE	FALSE	Not or Not specificly observing Dysgraphiya	2024-04-14
Prediction Potential Analysis of Arabic Diacritics and Punctuation Marks in Online Handwriting: A New Marker for Parkinson’s Disease	Yazdan Zandiye Vakili & Avisa Fallah	2021	https://link.springer.com/chapter/10.1007/978-981-33-6893-4_81	Parkinson	Unknown	FALSE	FALSE	FALSE	Not or Not specificly observing Dysgraphiya	2024-04-14
A differentiated learning environment in domain model for learning disabled learners	Yazdan Zandiye Vakili & Avisa Fallah	2021	https://link.springer.com/article/10.1007/s12528-021-09278-y	Other	Unknown	FALSE	FALSE	FALSE	Not or Not specificly observing Dysgraphiya	2024-04-14
Handwriting-Based Classifier Combination for Cognitive Impairment Prediction	Yazdan Zandiye Vakili & Avisa Fallah	2021	https://link.springer.com/chapter/10.1007/978-3-030-68763-2_45	Other	Handwriting	FALSE	FALSE	FALSE	Not or Not specificly observing Dysgraphiya	2024-04-14
Online Handwriting, Signature and Touch Dynamics: Tasks and Potential Applications in the Field of Security and Health	Yazdan Zandiye Vakili & Avisa Fallah	2021	https://link.springer.com/article/10.1007/s12559-021-09938-2	Other	Handwriting	FALSE	FALSE	FALSE	Not or Not specificly observing Dysgraphiya	2024-04-14
Voxel-Based Morphometry in Frontotemporal Dementia	Yazdan Zandiye Vakili & Avisa Fallah	2021	https://link.springer.com/article/10.1134/S0362119720080137	Other	Unknown	FALSE	FALSE	FALSE	Not or Not specificly observing Dysgraphiya	2024-04-14
Identification of dyscalculia using supervised machine learning algorithms	Yazdan Zandiye Vakili & Avisa Fallah	2021	https://ieeexplore.ieee.org/stamp/stamp.jsp?arnumber=9591899	Other	Unknown	FALSE	FALSE	FALSE	Not or Not specificly observing Dysgraphiya	2024-04-14
Exploiting Spectral and Cepstral Handwriting Features on Diagnosing Parkinsonâ€™s Disease	Yazdan Zandiye Vakili & Avisa Fallah	2021	https://ieeexplore.ieee.org/stamp/stamp.jsp?arnumber=9565915	Parkinson	Handwriting	FALSE	FALSE	FALSE	Not or Not specificly observing Dysgraphiya	2024-04-14
Early Diagnosing and Identifying Tool for Specific Learning Disability using Decision Tree algorithm	Yazdan Zandiye Vakili & Avisa Fallah	2021	https://ieeexplore.ieee.org/stamp/stamp.jsp?arnumber=9544617	Other	Unknown	FALSE	FALSE	FALSE	Not or Not specificly observing Dysgraphiya	2024-04-14
Detection of Learning Disability: A Survey	Yazdan Zandiye Vakili & Avisa Fallah	2021	https://link.springer.com/chapter/10.1007/978-981-16-3690-5_33	Other	Unknown	TRUE	FALSE	FALSE	Review paper	2024-04-14
Dysgraphia detection through machine learning	Yazdan Zandiye Vakili & Avisa Fallah	2020	10.1038/s41598-020-78611-9	Dysgraphia_Original	Handwriting	FALSE	TRUE	TRUE	Included	2024-04-14
Extending the Spectrum of Dysgraphia: A Data Driven Strategy to Estimate Handwriting Quality	Yazdan Zandiye Vakili & Avisa Fallah	2020	https://www.scopus.com/inward/record.uri?eid=2-s2.0-85079805036&doi=10.1038%2fs41598-020-60011-8&partnerID=40&md5=54458556e96f5965b749fc92cc846d57	Dysgraphia_Original	Handwriting	FALSE	TRUE	TRUE	Included	2024-04-14
5 Extraction of common feature of dysgraphia patients by handwriting analysis using variational autoencoder	Yazdan Zandiye Vakili & Avisa Fallah	2020	https://www.scopus.com/inward/record.uri?eid=2-s2.0-85092120957&doi=10.1515%2f9783110670905-005&partnerID=40&md5=bdbff7f0de7d9faef3b6c66d847b8639	Dysgraphia_Original	Handwriting	FALSE	FALSE	FALSE	Not-confirming Model	2024-04-14
Feature reduction using SVM-RFE technique to detect autism spectrum disorder	Yazdan Zandiye Vakili & Avisa Fallah	2020	https://link.springer.com/article/10.1007/s12065-020-00498-2	Autism	Unknown	FALSE	FALSE	FALSE	Not or Not specificly observing Dysgraphiya	2024-04-14
Using Machine Learning Advances to Unravel Patterns in Subject Areas and Performances of University Students with Special Educational Needs and Disabilities (MALSEND): A Conceptual Approach	Yazdan Zandiye Vakili & Avisa Fallah	2020	https://link.springer.com/chapter/10.1007/978-981-32-9343-4_41	Other	Unknown	FALSE	FALSE	FALSE	Not or Not specificly observing Dysgraphiya	2024-04-14
A Machine Learning Model to Detect Speech and Reading Pathologies	Yazdan Zandiye Vakili & Avisa Fallah	2020	https://link.springer.com/chapter/10.1007/978-3-030-49186-4_12	Other	Unknown	FALSE	FALSE	FALSE	Not or Not specificly observing Dysgraphiya	2024-04-14
The Use of NN to Detect Learning Styles of Children with Learning Disabilities in E-Learning System	Yazdan Zandiye Vakili & Avisa Fallah	2020	https://link.springer.com/chapter/10.1007/978-3-030-36653-7_21	Other	Unknown	FALSE	FALSE	FALSE	Not or Not specificly observing Dysgraphiya	2024-04-14
How Word Choice Affects Cognitive Impairment Detection by Handwriting Analysis: A Preliminary Study	Yazdan Zandiye Vakili & Avisa Fallah	2020	https://link.springer.com/chapter/10.1007/978-3-030-45016-8_12	Other	Handwriting	FALSE	FALSE	FALSE	Not or Not specificly observing Dysgraphiya	2024-04-14
Handwriting Biometrics: Applications and Future Trends in e-Security and e-Health	Yazdan Zandiye Vakili & Avisa Fallah	2020	https://link.springer.com/article/10.1007/s12559-020-09755-z	Other	Handwriting	FALSE	FALSE	FALSE	Not or Not specificly observing Dysgraphiya	2024-04-14
Accessibility Recommendations for Open Educational Resources for People with Learning Disabilities	Yazdan Zandiye Vakili & Avisa Fallah	2020	https://link.springer.com/chapter/10.1007/978-3-030-45697-9_38	Other	supportive application	FALSE	FALSE	FALSE	Not or Not specificly observing Dysgraphiya	2024-04-14
Detection of Dyscalculia Using Machine Learning	Yazdan Zandiye Vakili & Avisa Fallah	2020	https://ieeexplore.ieee.org/stamp/stamp.jsp?arnumber=9137871	Other	Unknown	FALSE	FALSE	FALSE	Not or Not specificly observing Dysgraphiya	2024-04-14
Dynamic Handwriting Analysis for Parkinson's Disease Identification using C-BiGRU Model	Yazdan Zandiye Vakili & Avisa Fallah	2020	https://ieeexplore.ieee.org/stamp/stamp.jsp?arnumber=9257617	Parkinson	Handwriting	FALSE	FALSE	FALSE	Not or Not specificly observing Dysgraphiya	2024-04-16
Analysis of Various Fractional Order Derivatives Approaches in Assessment of Graphomotor Difficulties	Yazdan Zandiye Vakili & Avisa Fallah	2020	https://ieeexplore.ieee.org/stamp/stamp.jsp?arnumber=9281290	Other	Unknown	FALSE	FALSE	FALSE	Not or Not specificly observing Dysgraphiya	2024-04-16
Usage and implementation of neuro-fuzzy systems for classification and prediction in the diagnosis of different types of medical disorders: a decade review	Yazdan Zandiye Vakili & Avisa Fallah	2020	https://link.springer.com/article/10.1007/s10462-020-09804-x	Dysgraphia_with_others	Unknown	TRUE	FALSE	FALSE	Review paper	2024-04-16
New approach of dysgraphic handwriting analysis based on the tunable Q-factor wavelet transform	Yazdan Zandiye Vakili & Avisa Fallah	2019	https://www.scopus.com/inward/record.uri?eid=2-s2.0-85070283798&doi=10.23919%2fMIPRO.2019.8756872&partnerID=40&md5=3240c15f05492c2edc81eac54c966a3a	Dysgraphia_Original	Handwriting	FALSE	TRUE	TRUE	Included	2024-04-16
Evaluation of digitalized handwriting for dysgraphia detection using random forest classification method	Yazdan Zandiye Vakili & Avisa Fallah	2019	https://www.scopus.com/inward/record.uri?eid=2-s2.0-85086769114&doi=10.1109%2fSISY47553.2019.9111567&partnerID=40&md5=b7f98d0102acba155ac33d497a5e56e8	Dysgraphia_Original	Handwriting	FALSE	TRUE	TRUE	Included	2024-04-16
Pubudu: Deep Learning Based Screening and Intervention of Dyslexia, Dysgraphia and Dyscalculia	Yazdan Zandiye Vakili & Avisa Fallah	2019	https://www.scopus.com/inward/record.uri?eid=2-s2.0-85084158296&doi=10.1109%2fICIIS47346.2019.9063301&partnerID=40&md5=b41ca8b8f62a01b36cbcc61c6b76183c	Dysgraphia_with_others	Handwriting	FALSE	FALSE	FALSE	Not-confirming Model	2024-04-16
A Gamified Approach for Screening and Intervention of Dyslexia, Dysgraphia and Dyscalculia	Yazdan Zandiye Vakili & Avisa Fallah	2019	https://www.scopus.com/inward/record.uri?eid=2-s2.0-85086462731&doi=10.1109%2fICAC49085.2019.9103336&partnerID=40&md5=9f23907c9590a08e171a6426b719970d	Dysgraphia_with_others	Handwriting	FALSE	FALSE	FALSE	Not-confirming Model	2024-04-16
Analysis and evaluation of handwriting in patients with Parkinson's disease using kinematic, geometrical, and non-linear features	Yazdan Zandiye Vakili & Avisa Fallah	2019	https://www.scopus.com/inward/record.uri?eid=2-s2.0-85062913947&doi=10.1016%2fj.cmpb.2019.03.005&partnerID=40&md5=518c00f332623b1218de08ddee400685	Parkinson	Handwriting	FALSE	FALSE	FALSE	Not or Not specificly observing Dysgraphiya	2024-04-16
Prediction of Dyslexia Using Machine Learning—A Research Travelogue	Yazdan Zandiye Vakili & Avisa Fallah	2019	https://link.springer.com/chapter/10.1007/978-981-13-7091-5_3	Other	Unknown	FALSE	FALSE	FALSE	Not or Not specificly observing Dysgraphiya	2024-04-17
Using Machine Learning to Help Students with Learning Disabilities Learn	Yazdan Zandiye Vakili & Avisa Fallah	2019	https://link.springer.com/chapter/10.1007/978-3-030-34515-0_27	Other	supportive application	FALSE	FALSE	FALSE	Not or Not specificly observing Dysgraphiya	2024-04-17
Dyscalculia Detection Using Machine Learning	Yazdan Zandiye Vakili & Avisa Fallah	2019	https://link.springer.com/chapter/10.1007/978-3-030-34869-4_13	Other	Unknown	FALSE	FALSE	FALSE	Not or Not specificly observing Dysgraphiya	2024-04-17
Comparative study on emotions analysis from facial expressions in children with and without learning disabilities in virtual learning environment	Yazdan Zandiye Vakili & Avisa Fallah	2019	https://link.springer.com/article/10.1007/s10639-018-09852-5	Other	other image category	FALSE	FALSE	FALSE	Not or Not specificly observing Dysgraphiya	2024-04-17
Using Handwriting Features to Characterize Cognitive Impairment	Yazdan Zandiye Vakili & Avisa Fallah	2019	https://link.springer.com/chapter/10.1007/978-3-030-30645-8_62	Other	Handwriting	FALSE	FALSE	FALSE	Not or Not specificly observing Dysgraphiya	2024-04-17
Handwriting Analysis to Support Alzheimer’s Disease Diagnosis: A Preliminary Study	Yazdan Zandiye Vakili & Avisa Fallah	2019	https://link.springer.com/chapter/10.1007/978-3-030-29891-3_13	Alzheimer	Handwriting	FALSE	FALSE	FALSE	Not or Not specificly observing Dysgraphiya	2024-04-17
Methodological issues in the creation of a diagnosis tool for dysgraphia	Yazdan Zandiye Vakili & Avisa Fallah	2019	https://www.scopus.com/inward/record.uri?eid=2-s2.0-85097424412&doi=10.1038%2fs41746-019-0114-0&partnerID=40&md5=6a54ade1b0162612e2ba217e7fce6e04	Dysgraphia_Original	Handwriting	TRUE	FALSE	FALSE	Review paper	2024-04-17
Enhancing Readability of Dyslexic Children by Machine Learning Techniques—A Survey	Yazdan Zandiye Vakili & Avisa Fallah	2019	https://link.springer.com/chapter/10.1007/978-981-13-7091-5_11	Other	Unknown	TRUE	FALSE	FALSE	Review paper	2024-04-17
Prediction of Learning Disorder: A-Systematic Review	Yazdan Zandiye Vakili & Avisa Fallah	2019	https://link.springer.com/chapter/10.1007/978-3-030-34032-2_38	Other	Unknown	TRUE	FALSE	FALSE	Review paper	2024-04-17
Advanced Parkinson's Disease Dysgraphia Analysis Based on Fractional Derivatives of Online Handwriting	Yazdan Zandiye Vakili & Avisa Fallah	2018	https://www.scopus.com/inward/record.uri?eid=2-s2.0-85062799620&doi=10.1109%2fICUMT.2018.8631265&partnerID=40&md5=192c1370e37961e50e27bbeb1adbee7c	Parkinson	Handwriting	FALSE	TRUE	TRUE	Included	2024-04-17
Automated human-level diagnosis of dysgraphia using a consumer tablet	Yazdan Zandiye Vakili & Avisa Fallah	2018	https://www.scopus.com/inward/record.uri?eid=2-s2.0-85089606251&doi=10.1038%2fs41746-018-0049-x&partnerID=40&md5=d61144ce7456daacc550bf382cc6a115	Dysgraphia_Original	Handwriting	FALSE	TRUE	TRUE	Included	2024-04-17
Novel and improved stage estimation in Parkinson's disease using clinical scales and machine learning	Yazdan Zandiye Vakili & Avisa Fallah	2018	https://www.scopus.com/inward/record.uri?eid=2-s2.0-85047028103&doi=10.1016%2fj.neucom.2018.04.049&partnerID=40&md5=8edddda98fbb9f7e6351283604f27a80	Parkinson	Unknown	FALSE	FALSE	FALSE	Not or Not specificly observing Dysgraphiya	2024-04-17
Mobile App to Support People with Dyslexia and Dysgraphia	Yazdan Zandiye Vakili & Avisa Fallah	2018	https://www.scopus.com/inward/record.uri?eid=2-s2.0-85076884342&doi=10.1109%2fICIAFS.2018.8913335&partnerID=40&md5=eabe6c64ef9377d65e0eabf21181a18a	Dysgraphia_with_others	supportive application	FALSE	FALSE	FALSE	Not-confirming Model	2024-04-18
Altered effective connectivity contributes to micrographia in patients with Parkinson’s disease and freezing of gait	Yazdan Zandiye Vakili & Avisa Fallah	2018	https://www.scopus.com/inward/record.uri?eid=2-s2.0-85038111812&doi=10.1007%2fs00415-017-8709-3&partnerID=40&md5=3772b19d2c02d43a21d4a273b2d69bae	Parkinson	Unknown	FALSE	FALSE	FALSE	Not or Not specificly observing Dysgraphiya	2024-04-18
A Diagnostic System Based on Fuzzy Logic for Clinical Examination of Patients in Ayurveda	Yazdan Zandiye Vakili & Avisa Fallah	2018	https://link.springer.com/chapter/10.1007/978-981-13-3140-4_68	Other	Unknown	FALSE	FALSE	FALSE	Not or Not specificly observing Dysgraphiya	2024-04-18
A double-blind placebo-controlled cross-over clinical trial of DONepezil In Posterior cortical atrophy due to underlying Alzheimer's Disease: DONIPAD study	Yazdan Zandiye Vakili & Avisa Fallah	2018	https://link.springer.com/article/10.1186/s13195-018-0363-1	Alzheimer	Unknown	FALSE	FALSE	FALSE	Not or Not specificly observing Dysgraphiya	2024-04-18
Effect of Stroke-level Intra-writer Normalization on Computerized Assessment of Developmental Dysgraphia	Yazdan Zandiye Vakili & Avisa Fallah	2018	https://ieeexplore.ieee.org/stamp/stamp.jsp?arnumber=8631271	Dysgraphia_with_others	Unknown	FALSE	FALSE	FALSE	Not-confirming Model	2024-04-18
Identifying Developmental Dysgraphia Characteristics Utilizing Handwriting Classification Methods	Yazdan Zandiye Vakili & Avisa Fallah	2017	https://www.scopus.com/inward/record.uri?eid=2-s2.0-85001060913&doi=10.1109%2fTHMS.2016.2628799&partnerID=40&md5=a8df7fd1484c26d5e0ed85ae78e514bc	Dysgraphia_Original	Handwriting	FALSE	TRUE	TRUE	Included	2024-04-18
Identification and Rating of Developmental Dysgraphia by Handwriting Analysis	Yazdan Zandiye Vakili & Avisa Fallah	2017	https://ieeexplore.ieee.org/stamp/stamp.jsp?arnumber=7530869	Dysgraphia_Original	Handwriting	FALSE	TRUE	TRUE	Included	2024-04-18
Evaluation of handwriting kinematics and pressure for differential diagnosis of Parkinson's disease	Yazdan Zandiye Vakili & Avisa Fallah	2016	https://www.scopus.com/inward/record.uri?eid=2-s2.0-84957917015&doi=10.1016%2fj.artmed.2016.01.004&partnerID=40&md5=43489eb5857e477f3d42a47e3b707ed7	Parkinson	Handwriting	FALSE	FALSE	FALSE	Not or Not specificly observing Dysgraphiya	2024-04-18
Review of the Role of Modern Computational Technologies in the Detection of Dyslexia	Yazdan Zandiye Vakili & Avisa Fallah	2016	https://link.springer.com/chapter/10.1007/978-981-10-0557-2_141	Other	Unknown	FALSE	FALSE	FALSE	Not or Not specificly observing Dysgraphiya	2024-04-18
Presenile dementia diagnosed as posterior cortical atrophy	Yazdan Zandiye Vakili & Avisa Fallah	2011	https://www.scopus.com/inward/record.uri?eid=2-s2.0-80053170074&doi=10.1111%2fj.1479-8301.2011.00366.x&partnerID=40&md5=39c1cf39c7e7823a3b9c69d6e1ec9623	Other	Unknown	FALSE	FALSE	FALSE	Not or Not specificly observing Dysgraphiya	2024-04-18
						20	24	21

## Sheet: Included_Papers
Paper	General Details								Dataset														Methodology												Results
	Data Extractor	Date of Extraction	Publisher	Publisher_Type	Evaluation	Country	Year	Is_Free	Module	Features	Language	Patient_Type	Age Group	Data Collection Task	Labels	Open_Access	Link	Participants Number	Train	Validation	Test	Total Size	Classifier Models	Clustering Models	Feature_Extraction_Method	Feature Fusion	Selected Features	Data Augmentation	Noise Removal	Normalization	Image Segmentation	Binarization	Dimentionality Reduction	Model Training	Evaluation_Metrics	Objective	Challenges	Strengths	Score
Dysgraphia detection through machine learning	Yazdan Zandiye Vakili	2024-04-29	Scientific Reports	Journal	IF: 4.6	Slovakia	2020	TRUE	The dataset consists of handwriting samples from 120 schoolchildren, both with and without dysgraphia. The data were collected using a WACOM Intuos Pro Large tablet, which captured pen movement in the x- and y-directions, pressure, azimuth, and altitude during handwriting tasks.	X/Y/Time/Pen Position/Azimuth/Altitude/Pressure	Slovak	Inter-Patient	8 to 15	Writing Letters/Words/Sentences with varying speeds	2 Classes	TRUE	https://github.com/peet292929/Dysgraphia-detection-through-machine-learning	120: 57D + 63N	384	48	48	480	AdaBoost(Best Model)/RF/SVM	-	WKNN_F5	-	Spatiotemporal:21/Kinematic:28/Pressure:7/Pen Angle:14/Segment-related:30/Novel Features:8/Others:7	Zooming(20%)/Pixel Shifting(0.1 fraction of width and heigth)/Shearing(5 degrees)	-	Z-Score	Bins	FALSE	PCA & tSNE: Just for Visuallization	10 Straitified folds cross validation	Accuracy 79.5/Specifity76.7/Sensivity79.7	Binary Classification	Heterogenous Dataset/Small Sample Size/Features Inconsistencies/Age Range Variability/Orthography-Specific Algorithms: Used Slovak Language	Comprehensive Dataset	Selection 3/Validity 2/ Result 1
Investigation of Learning Rate for Directed Acyclic Graph Network Performance on Dysgraphia Handwriting Classification	Avisa Fallah	2024-04-27	IEEE 19th International Colloquium on Signal Processing and its Applications, CSPA 2019	Coenference	IEEE	Malasiya	2023	FALSE	The dataset consists of 267,930 handwritten letter images, with 133,965 images each for dysgraphia and non-dysgraphia handwriting. The images were resized to 32x32 pixels for both classes.	pen position, tilt, pressure, and azimuth	-	Inter-Patient	-	Collection of handwriting samples from a publicly accessible dataset consisting of 267,930 handwritten letter images. (The dataset includes 133,965 images for each class (dysgraphia and non-dysgraphia))	2 Classes	TRUE	-	-	160172	68644	39114	267930	Directed Acyclic Graph (DAG) Network(improving the acyclic block into four blocks to present one skip connection block, including convolutional layer (Conv), batch normalization (BN), and activation function by ReLu)	-	Convolutional Layers(batch normalization and ReLU)	-	Spatial Features: pen position, tilt, pressure, and azimuth	Image Rotation and Resizing	-	Batch Normalization	-	FALSE	Pooling Layers: Average pooling	Optimizer: Stochastic Gradient Descent with Momentum (SGDM). Learning Rates: Investigated learning rates were 0.1, 0.01, 0.001, and 0.0001. Training Duration: Eight epochs with 1251 iterations per epoch	Accuracy: 99.01% (training), 97.89% (validation), 89.68% (testing) for the best learning rate. Precision: 98.78% for dysgraphia, 99.24% for non-dysgraphia at 0.01 learning rate. Recall: 99.24% for dysgraphia, 98.78% for non-dysgraphia at 0.01 learning rate. F1-Score: 99.01% for dysgraphia, 99.00% for non-dysgraphia at 0.01 learning rate.	Binary classification of dysgraphia and non-dysgraphia handwriting	Limited focus on DAG network implementation for handwriting classification. Variability in handwriting patterns among dysgraphia children. Limited public datasets available for dysgraphia handwriting.	High accuracy achieved with the DAG network model. Comprehensive feature extraction from handwriting images. Robust evaluation with various learning rates.	Selection 3/ Validity 1/ Result 3
A framework for dysgraphia detection in children using convolutional neural network	Avisa Fallah	2024-04-26	Bioinformatics research and Applications	Journal	SCS: 0.7	India	2023	FALSE	The dataset used in this study consists of handwritten samples collected by the authors. It includes hundreds of handwriting images specifically tailored for the research goals and objectives of dysgraphia detection using convolutional neural networks (CNN). and 90% for training and 10% for validation	X/Y Coordinates Time Pen Position Pressure	Slovak	Inter-Patient	-	Writing samples collected from children, including various handwriting tasks	2 Classes	FALSE	-	-	-	-	-	-	CNN-Comparative Models: K-Nearest Neighbor (KNN),Support Vector Machine (SVM),Decision Tree,Random Forest Naive Bayes: Used as a baseline classifier.	-	Convolutional Layers (three convolutional layers with filter sizes of 32, 64, and 256 respectively, using a kernel size of 3, ReLU)	-	Spatial and Temporal Dynamic Features (using Penmanship Objective Evaluation Tool (POET) based on x-y digitizer)	randomly flipping some of the images horizontally	-	Min Max Scaling(1/255)	Bins	FALSE	Pooling Layers(Max-pooling layers with a pool size of 2)	Optimizer: Adam optimizer Loss Function: Binary cross-entropy loss function Training Duration: Trained for 20 epochs with early stopping using ReduceLROnPlateau	Accuracy: 91.44% Precision: 91.44% Recall: 91.44% F1-Score: 95.46%	Binary Classification (to classify individuals as dysgraphic or not dysgraphic)	Lack of publicly available datasets for dysgraphic handwriting. Potential variability or bias due to subjective classification criteria. Limited sample size leading to challenges in generalizing the findings.	High accuracy of the proposed CNN model (91.44%). Comprehensive feature extraction using both spatial and temporal dynamics. Robust data augmentation techniques to enhance model training.	Selection 3/ Validity 3/ Result 3
Exploration and analysis of On-Surface and In-Air handwriting attributes to improve dysgraphia disorder diagnosis in children based on machine learning methods	Yazdan Zandiye Vakili	2024-04-29	Biomedical Signal Processing and Control	Journal	IF: 5.1	Qatar	2023	TRUE	The dataset used in this study consists of handwritten data collected from 120 children. The handwriting samples include letters, words, and sentences, and the data was recorded using a digitizing tablet which captured various attributes such as x and y positions, time, pressure, azimuth, and altitude. 57 dysgraphic childer with 63 normal children, and used 10 folds validation.	X/Y/Time/Pen Position/Azimuth/Altitude/Pressure	Slovak	Inter-Patient	8 to 15	Writing Letters/Words/Sentences with varying speeds	2 Classes	TRUE	https://github.com/peet292929/Dysgraphia-detection-through-machine-learning	120: 57D + 63N	384	48	48	480	KNN/SVM/RF/AdaBoost	-	Comprehensive Feature Extraction	-	On-Surface:21 Dynamic/40 Spatial/11 Temporal/51 Temporal/1 Other features, In-Air: 51 Kinematic/5 Temporal	-	-	Min Max Scaling	Bins	FALSE	XGBosst:175 -> 36	10 fold Cross Validation	Accuracy 80.8/Precision 83.3/Recall 78.5/F1 Score 80.1/ROC Curve and AUC	Binary Classification	Heterogenous Dataset/Small Sample Size/Variability of handwriting tasks/Combining on-surface and In-air features/feature selection and reduction/Orthography-Specific Algorithms: Used Slovak Language	Comprehensive Dataset/ Comprehensive Feature Extraction	Selection 3/ Validity 2/ Result 2
A Convolutional Recurrent Neural Network-Based Model For Handwritten Text Recognition To Predict Dysgraphia	Avisa Fallah	2024-04-24	International Conference on Intelligent Systems for Communication, IoT and Security (ICISCoIS)	Coenference	IEEE	India	2023	FALSE	The dataset used in this study is the IAM Handwriting Database. It includes handwritten English text recorded as PNG images with 256 gray levels. The dataset comprises 13,353 images of handwritten lines of text and 115,320 isolated and labeled words extracted from scanned text pages including 5 different datasets : 1. Text Line Labels: This part of the dataset consists of images of entire handwri…	Handwriting attributes including letter reversals, substitutions, additions, omissions, and writing speed.	Sinhala	Inter-Patient	Not explicitly mentioned but implied to be children based on the context of detecting dysgraphia in school-going children	Handwriting tasks involving writing letters, numbers, and possibly other transcription tasks.	5 Series of labels	TRUE	https://fki.tic.heia-fr.ch/databases/iam-handwriting-database	657	-	-	-	13353 Handwritten Lines + 115320 Isolated and labeled words	Convolutional Neural Network (CNN): The model consists of 5 convolutional layers. Recurrent Neural Network (RNN): Includes 2 layers implemented with LSTM.	-	Convolutional Layers and CTC Layer(for decoding the input matrix into the final text): Features are extracted using convolutional layers followed by a Connectionist Temporal Classification (CTC) layer for decoding.	-	Handwriting attributes such as letter reversals, letter substitutions, letter additions, omissions, and writing speed.	Gaussian blur, dilation, and erosion.	-	Input images are resized and converted to grey scale.	-for the next cell -> Binarization: Grey scaling of images(Input images are converted to grey scale).	TRUE	-	Layers: Five convolutional layers, two LSTM layers. Loss Function: Connectionist Temporal Classification (CTC) loss.	Accuracy, precision, recall, F1-score	Binary classification to detect dysgraphia	Small sample size, variability in handwriting, and the need for more data	High accuracy, comprehensive analysis of handwriting features, and use of advanced machine learning techniques.	Selection 3/ Validity 1/ Result 1
CNN feature and classifier fusion on novel transformed image dataset for dysgraphia diagnosis in children	Yazdan Zandiye Vakili	2024-04-28	Expert Systems with Applications	Journal	IF: 8.5	Qatar	2023	TRUE	The dataset used in this study is derived from an existing online dysgraphia dataset. The dataset consists of handwritten data from 120 students, which includes writing tasks such as letters, words, pseudowords, difficult words, and sentences. These data were collected using a Wacom Intuos digitizing tablet, capturing x and y positions of the pen tip, time, pressure, altitude, azimuth angle, and …	X/Y/Time/Pen Position/Azimuth/Altitude/Pressure	Slovak	Inter-Patient	8 to 15	Writing Letters/Words/Sentences with varying speeds	2 Classes	TRUE	https://doi.org/10.1016/j.eswa.2023.120740	120: 57D + 63N	384	48	48	480	SVM/RF/AdaBoost	-	DenseNet201 Ensemble:Sentence/Diffcult Word/Phsuedo Word/Simple Word	Horizental Concatination/Different Fusion Combinations: All Pairs & All Triads	Convolutional Features	Zooming(20%)/Pixel Shifting(0.1 fraction of width and heigth)/Shearing(5 degrees)	-	-	Bins	FALSE	-	10 folds cross validation	Accuracy 97.3/Precision/Recall/F1 Score/AUC-ROC	Binary Classification	Heterogenous Dataset/Small Sample Size/Variability of handwriting tasks/Combining on-surface and In-air features/feature selection and reduction/Orthography-Specific Algorithms: Used Slovak Language/High resource need for fine-tuning	Comprehensive Dataset/Feature Selection & Fusion	Selection 3/ Validity 2/ Result 3
An Automated System for the Early Detection of Dysgraphia using Deep Learning Algorithms	Avisa Fallah	2024-04-23	International Conference on Sustainable Computing and Data Communication Systems	Coenference	IEEE	India	2023	FALSE	The dataset used in this study is composed of data from two separate sources: - Normal Handwriting Data: Extracted from the NIST Special Database 19, which includes 3600 hand-printed sample forms, 810,000 character images, and additional data handling facilities. (open access) - Abnormal Handwriting Data: Composed of mirrored handwriting images. (Not mentioned)	Handwriting attributes including letter shapes, writing speed, and irregularities	French	Inter-Patient	Not explicitly mentioned but implied to be children, as the study focuses on detecting dysgraphia in school-going children.	Handwriting tasks including writing letters, collected from datasets such as NIST	2 Classes	True & False	https://www.nist.gov/srd/nist-special-database-19	-	App 1 M	-	-	More than 1 M	Convolutional Neural Network (CNN) Inception V3 RESNET VGG16	-	Convolutional Layers: Features are extracted using convolutional layers in CNN, Inception V3, ResNet, and VGG16 architectures.	-	Data includes handwriting images of letters, assessed for features such as writing speed, letter shapes, and irregularities	mirroring handwriting images	-	to paper nagofte bud vali chatgpt gft : image preprocessing involved resizing and converting images to grey scale	-	FALSE	Inception V3: Inception modules are utilised by Convolutional neural networks to stack 11 convolutions to reduce dimension, enabling deeper networks and faster computation.	Layers: CNN, Inception V3, ResNet, VGG16 Learning Rate: 0.0001 and trained for 30 epochs.	Accuracy, sensitivity, specificity.CNN: Accuracy 93.07%, Sensitivity 91.24%, Specificity 90.08% Inception V3: Accuracy 97.94%, Sensitivity 94.33%, Specificity 95.56% VGG16: Accuracy 97.98%, Sensitivity 95.76%, Specificity 93.46% ResNet: Accuracy 98.22%, Sensitivity 95.84%, Specificity 96.17%	Binary classification	- Small sample size, variability in handwriting, need for more data	High accuracy, comprehensive analysis of handwriting features, use of advanced machine learning techniques like Inception V3, ResNet, and VGG16	Selection 3/ Validity 2/ Result 3
Early and Automated Diagnosis of Dysgraphia Using Machine Learning Approach	Avisa Fallah	2024-04-30	SN Computer Science	Journal	SJR: 0.72	India	2023	FALSE	The dataset used in this study is created by conducting handwriting exercises with students from various schools. The dataset includes handwriting samples collected through two activities: - Creative Writing: Students write 10-20 lines on a given topic. - Copying a Sentence: Students copy a given sentence twice. (250 testing data including 200 normal and 50 dysgraphic children)	Baseline angle, pen pressure, slant angle, letter size, line spacing, words spacing, spelling errors, irregular capitalization	-	Inter-Patient	Students from Class 1 to Class 7	Think and Write: Writing 10-20 lines on given topics	2 Classes	FALSE	-	2100	2881	-	250	3131	based on image processing and machine learning: Random Forest Support Vector Machine (SVM) Logistic Regression One-Class Support Vector Machine (1-SVM)	-	Baseline Angle: Calculated using contour analysis and minimum area rectangle function in OpenCV. Pen Pressure: Determined by averaging non-zero pixels in an inverted binary threshold image. Slant Angle: Calculated using a shear transformation and histogram analysis. Letter Size, Line Spacing, Words Spacing, Spelling Errors, Irregular Capitalization: Various custom algorithms and OCR used.	-	Baseline Angle, Pen Pressure, Slant Angle, Letter Size, Line Spacing, Words Spacing, Spelling Errors, Irregular Capitalization	-	Bilateral Filtering: Applied to maintain edges and reduce noise. Dilation: Used with a 5x10 kernel to enhance binary images	Thresholding: Inverted binary thresholding with a threshold of 120 was used to convert images to binary form.	Thresholding: A common segmentation method to isolate objects from the background.	TRUE	-	Algorithms: Logistic Regression, Random Forest, SVM, One-Class SVM. Training Data: 2881 samples from students and 150 dysgraphic samples from the internet. Testing Data: 250 samples including 200 non-dysgraphic and 50 dysgraphic samples.	Accuracy, Precision, Recall, F1-Score.Logistic Regression: Accuracy 75.6%, F1-Score 0.50 Random Forest: Accuracy 86.8%, F1-Score 0.69 SVM: Accuracy 76%, F1-Score 0.33 One-Class SVM: Accuracy 92.8%, F1-Score 0.83	Binary classification and anomaly detection to identify dysgraphia	Difficulty in data collection, ethical concerns, privacy issues, small sample size.	High accuracy using One-Class SVM, comprehensive feature extraction methods.	Selection 3/ Validity 3/ Result 3
Method for Dysgraphia Disorder Detection using Convolutional Neural Network	Yazdan Zandiye Vakili	2024-04-27	Computer Science Research Notes	Journal	SJR: 0.11	Slovakia	2023	TRUE	The dataset consists of handwritten text collected from 120 children aged between 8 and 15 years. The data acquisition involved using a Wacom Intuos Pro Large tablet. The subjects were asked to write letters, syllables, simple words, pseudowords, difficult words, and sentences. 63 normal and 57 dysgraphic + 10 fold cross validation	X/Y/Time/Pen Position/Azimuth/Altitude/Pressure	Slovak	Inter-Patient	8 to 15	Writing Tasks	2 Classes	TRUE	https://github.com/peet292929/Dysgraphia-detection-through-machine-learning	120: 57D + 63N	384	48	48	480	3 Layer CNN/Adaboost/SVM/RF	-	Interpolation/DFT	-	Interpolated X-Coordinates/Interpolated Y-Coordinates/Magnitute Spectrum X-Coordinates (DFT)/Magnitute Spectrum Y-Coordinates (DFT)	-	-	Interpolation	Bins	FALSE	-	10 folds cross validation	Accuracy 79.7/TPR 76/TNR 80.6	Binary Classification	Heterogenous Dataset/Small Sample Size/Variability of handwriting tasks/Combining on-surface and In-air features/feature selection and reduction/Orthography-Specific Algorithms: Used Slovak Language	Comprehensive Dataset	Selection 3/ Validity 2/ Result 1
Development of a Pre-Diagnosis Tool Based on Machine Learning Algorithms on the BHK Test to Improve the Diagnosis of Dysgraphia	Yazdan Zandiye Vakili	2024-04-27	CSRN	Journal	IF: 1.3	France	2021	TRUE	The dataset consists of handwriting samples collected from 580 children who performed the French version of the BHK test. The dataset includes dynamic spatio-temporal handwriting data recorded using graphic tablets, capturing pen motion with high spatial and temporal resolution.	X/Y/Pressure/Azimuth/Altitude/In-Air Movement	French	Inter-Patient	2nd to 5th grade	BHK test	2 Classes	Not Mentioned	-	580: 120D + 458N	461	-	119	580	Gaussian Process/LSTM/SVM(Polynomial Degree 2)/SVM(Polynomial Degree 3)/SVM(Sigmoid Kernel)/Decision Tree/RF/AdaBoost/Gaussian Naive Bayes/Gradient Boost/SVM(Linear Kernel)/SVM(RBF Kernel)	-	Fisher Criterion/SFFS	-	1.BHK-Specific Features:Countiniuty/Crow Flies/Draw back per line/Line Height/Margin Evolution/Slopes of the lines/Space between lines/Space between words/Standard deviation of the distance to linear regression/Telescoping per line/Width and Height 2.General Features:Average normalized Jerk/Distance to Moving Average/Lift Time/Mean Writing Velocity/Slow Moves/SNvpd/Stops/Abnormal Stops/Stops on x…	-	Low-pass fourth-order Butterworth filter (Cut-off freq = 15Hz)	Z-Score	Bins	FALSE	-	10 folds cross validation	Balanced Accuracy 83/Specifity 91/Sensivity81/Accuracy 86	Binary Classification	Small Dataset/Noise/Equipment Dependency/Cross Validation/Tablet and Software Dependency/Subjectivity in BHK test	Diverse Dataset/Comprehensive Feature Selection	Selection 3/ Validity 3/ Result 2
Extending the Spectrum of Dysgraphia: A Data Driven Strategy to Estimate Handwriting Quality	Yazdan Zandiye Vakili	2024-04-25	Scientific Reports	Journal	IF: 4.6	Switzerland	2020	TRUE	The dataset consists of handwriting samples from children who participated in the BHK test, adapted for digital collection using a tablet (iPad) and an Apple pencil. The collected data includes x and y coordinates, pressure, tilt, and azimuth angle of the pen, with a sampling frequency of 60 Hz. The dataset includes various handwriting features such as kinematic, pressure, tilt, and static featur…	X/Y/Pressure/Azimuth/Altitude/Gender/Age/Laterality of the writer	French	Inter-Patient	Primary School	BHK test	2 Classes	Not Mentioned	-	448: 58D + 380N	-	-	-	448	-	Kmeans (aims to Subgroup Childrenas a classifier)	Devide into bins/Signal extraction/Compute the Fourier transform of the signal/Get Average and Normalize	-	Static:12/Kinematic:11/Pressure:13/Tilt Features:26	-	Low-pass fourth-order Butterworth filter (Cut-off freq = 15Hz)	Z-Score	Bins	FALSE	PCA	10 folds cross validation	Sensivity 91/Specifity 90	Binary Classification + Severity of Handwriting difficulties	Heterogenous Dataset/Variability in handwriting development/Adapting to digital tools	Low Computation Resource/Multi labels classification(Define threshold on the distance from the centroids - Very severe,severe,moderate,light)	Selection 3/ Validity 1/ Result 3
New approach of dysgraphic handwriting analysis based on the tunable Q-factor wavelet transform	Avisa Fallah	2024-06-01	International Convention on Information and Communication Technology, Electronics and Microelectronics, MIPRO	Coenference	SJR: 0.15	Czech Republic + Austria	2019	FALSE	The dataset consists of handwriting samples collected from 97 children. The children were asked to copy a short paragraph of 63 words (371 characters, including spaces) on lined A4 paper placed on a Wacom Intuos Pro L digitizing tablet. The collected data include various handwriting parameters such as x and y positions, pressure, azimuth, and altitude, sampled at 150 Hz. 10 fold cross validation …	Baseline features (kinematic, temporal, spatial, dynamic) and TQWT-derived features.	Czech	Inter-Patient	3rd and 4th grade pupils (approximately 9 years old)	Copying a short paragraph (63 words, 371 characters) from a book for 3rd grade onto a lined A4 paper using a digitizing tablet.	2 Classes	Not Mentioned	-	97	-	-	-	-	Random Forest Support Vector Machine (SVM)	-	Tunable Q-factor Wavelet Transform (TQWT): Used to extract new features quantifying handwriting complexity. Baseline Handwriting Features: Kinematic (velocity, acceleration, jerk), temporal (duration), spatial (width, height, length of stroke), dynamic (pressure).	-	Baseline Features: Kinematic, temporal, spatial, dynamic. TQWT Features: Features derived from TQWT applied to raw handwriting signals and velocity, acceleration, and jerk profiles.	-	Signal-to-Noise Ratio (SNR): The TQWT method includes calculation of the SNR to distinguish between handwriting with and without difficulties. Residual Signal (xRES[n]) Calculation: Used to identify and remove noise linked with deficient fine motor skills and poor dexterity.	*The normalization is applied to the jerk feature as indicated by the term "vertical normalized jerk (in-air).	-	FALSE	Minimum Redundancy Maximum Relevance (mRMR): Used for feature pre-selection in the machine learning pipeline.	Algorithms: Random Forest, SVM. Training Data: Handwriting samples from 65 pupils (97 handwriting samples). Cross-Validation: 10-fold cross-validation with 100 repetitions.	Metrics Used: Accuracy, Sensitivity (SEN), Specificity (SPE), Matthew Correlation Coefficient (MCC). Performance: Baseline Features: ACC = 73%, SEN = 80%, SPE = 68%, MCC = 0.49 TQWT Features: ACC = 79%, SEN = 86%, SPE = 73%, MCC = 0.58 Combined Features: ACC = 85%, SEN = 89%, SPE = 83%, MCC = 0.70	To introduce new TQWT-based features for quantifying handwriting complexity and compare them to conventional features for HD identification accuracy.	Small sample size, dependency on subjective ratings, single recording session limiting intra-writer variability analysis	mprovement in HD identification accuracy by approximately 20% using TQWT features, effective combination of conventional and TQWT features.	Selection 3/ Validity 1/ Result 2
Evaluation of digitalized handwriting for dysgraphia detection using random forest classification method	Avisa Fallah	2024-04-28	International Symposium on Intelligent Systems and Informatics	Coenference	IEEE		2019	FALSE	The dataset used in this study consists of digitalized handwriting samples collected from children aged 10 to 13. The handwriting tasks included repeating the letter "l" and the syllable "le" at normal and fast speeds, writing specific words (e.g., "leto," "lamoken," "hračkárstvo"), and a sentence ("V lete bude teplo a sucho"). The data were collected using a Wacom Intuos Pro Large graphic tabl…	Velocity, acceleration, jerk, duration, pen lifts, number of changes in velocity, number of changes in acceleration, duration, length.	Slovak	Inter-Patient	2024-10-13	Repeating the letter "l" and the syllable "le" at normal writing speed and as quickly as possible while maintaining readability. Writing words like "leto," "lamoken," "hračkárstvo," and the sentence "V lete bude teplo a sucho."	2 Classes	Not Mentioned	-	78: 42D + 36N	-	-	-	-	Random Forest Support Vector Classification (SVC) Adaptive Boosting (AdaBoost)	-	Handwriting Attributes: Extracted attributes include velocity, acceleration, jerk, duration, pen lifts, etc. Tool: Python programming language and scikit-learn library.	-	Velocity: Mean, minimum, maximum, and percentile values (5 and 95). Acceleration: Mean, minimum, maximum, and percentile values (5 and 95). Jerk: Mean, minimum, maximum, and percentile values (5 and 95). Pen Lifts: Number of pen lifts during writing. Duration: Total writing time. Length: Length of the writing movement	-	-	Data were normalized on a per-feature basis to have a zero mean and a standard deviation equal to one.	-	FALSE	Principal Component Analysis (PCA): Used for data visualization and reducing the number of variables while preserving as much information as possible.	Algorithms: Random Forest, SVC, AdaBoost. Training Data: 78 handwriting samples, with 52 handwriting attributes extracted from each sample. Cross-Validation: 3-fold stratified cross-validation	Metrics Used: Prediction results (accuracy), Sensitivity, Specificity. Performance: Random Forest: Accuracy = 65.7%, Sensitivity = 66.7%, Specificity = 66.5% SVC: Accuracy = 76.2%, Sensitivity = 75.8%, Specificity = 76.6% AdaBoost: Accuracy = 62.5%, Sensitivity = 52.4%, Specificity = 70.9%	To develop a decision support system for easier processing and objective evaluation of handwriting samples to detect dysgraphia	Small sample size, need for more advanced methods for handwriting processing and evaluation.	Utilization of multiple classification methods (Random Forest, SVC, AdaBoost), comprehensive feature extraction, and visualization techniques like PCA.	Selection 3/ Validity 2/ Result 1
Advanced Parkinson's Disease Dysgraphia Analysis Based on Fractional Derivatives of Online Handwriting	Avisa Fallah	2024-04-21	International Congress on Ultra Modern Telecommunications and Control Systems and Workshops (ICUMT)	Coenference	IEEE	Czech Republic + Spain	2018	FALSE	The dataset used in this study is the Parkinson’s disease handwriting database (PaHaW). It consists of handwriting samples from 33 Parkinson's disease (PD) patients and 36 healthy controls (HC). The handwriting tasks include writing letters, syllables, words, and sentences, as well as drawing repetitive loops and Archimedean spirals. The data were collected using a Wacom Intuos 4M digitizing tabl…	Kinematic features (velocity, acceleration, jerk, and their horizontal and vertical variants) with different values of fractional derivative order (α) ranging from 0.1 to 1.0.	Czech	Inter-Patient	Parkinson’s disease patients with an average age of 69.21 years and healthy controls with an average age of 62.50 years.	Tasks: Various handwriting tasks including the Archimedean spiral, repetitive loops, letter "l", syllable "le", Czech words (les, lektorka, porovnat, nepopadnout), and the Czech sentence "Tramvaj dnes už nepojede." Tool: Digitizing tablet (Wacom Intuos 4M) with an empty paper template overlay.	2 Class: Parkinson Diagnosed and normal	Not Mentioned	-	69: 33P + 36N	-	-	-	-	Random Forest Evaluation: Stratified 7-fold cross-validation with 50 repetitions.	-	Fractional Derivative Calculation: Using Jonathan Hadida’s implementation of the Grünwald-Letnikov approximation to calculate fractional order derivatives for handwriting features. Handwriting Features: Velocity, acceleration, jerk, and their horizontal and vertical variants	-	Kinematic Features: Velocity, acceleration, jerk, and their horizontal and vertical variants. Statistical Properties: Mean, median, standard deviation, and maximum of the extracted features.----------------Feature Selection: The sequential floating forward selection (SFFS) algorithm is used to find the most appropriate combination of features.	-	-	-	-Statistical Analysis After feature extraction, univariate binary classification (PD/HC) model (stratified 7-fold cross-validation with 50 repetitions) based on random forests (RF) [32] was designed to evaluate a discrimination power of the features among all handwriting tasks.	True & False	-	Algorithms: Random Forest. Training Data: 33 PD patients and 36 healthy controls. Cross-Validation: Stratified 7-fold cross-validation with 50 repetitions.	Metrics Used: Accuracy, Sensitivity, Specificity. Performance: Random Forest: Accuracy = 89.81%, Sensitivity = 88.63%, Specificity = 90.87%-----------------The performance of the classification is evaluated using the Matthew’s correlation coefficient (MCC), accuracy (ACC), sensitivity (SEN), and specificity (SPE).	To introduce an advanced approach of kinematic features calculation based on fractional order derivation (FDE) for PD dysgraphia analysis.----The objective of the paper is to introduce a new methodology for analyzing dysgraphia in patients with Parkinson's disease (PD) by using fractional derivatives applied to online handwriting data. The aim is to quantify handwriting features to identify dysgr…	Small sample size, need for larger and multilingual datasets.	Utilization of fractional derivatives in kinematic analysis, achieving high classification accuracy with minimal features.	Selection 2/ Validity 1/ Result 2
Automated human-level diagnosis of dysgraphia using a consumer tablet	Yazdan Zandiye Vakili	2024-04-23	Digital Medicine	Journal	IF: 15.35	Switzerland + USA + France	2018	TRUE	The dataset used in this study consists of handwriting samples from 298 children. The children performed the BHK (Concise Evaluation Scale for Children's Handwriting) test on a digital tablet covered with a sheet of paper. The data collected included 53 handwriting features describing various aspects of handwriting such as geometrical aspects, pressure, tilt, and kinematics. used 25 folds cross v…	Static/Kinematic/Pressure/Tilt	French	Inter-Patient	Primary School	Copying the text	2 Classes	Not Mentioned	-	298: 56D + 242N	70% of D & N	-	30% of D & N	298	RF	-	Devide into the bins (Most of the features)/Compute the Fourier transform of the Vectors/Get Average and Normalize	-	Static:7/Kinematic:10/Pressure:9/Tilt:9/Others:18	-	Moving Average filter/Gaussian Filter/Fourtier Transform	Averaing Fourtier Transforms	Bins	FALSE	-	25 folds cross validation	Sensivity 96.6/Specifity 99.2/F1-Score 97.98	Binary Classification	Subjectivity in the assessment/Various in handwriting/Noise/Latin Alphabet	Cost-Effectiveness/High Accuracy/	Selection 3/ Validity 1/ Result 3
Identifying Developmental Dysgraphia Characteristics Utilizing Handwriting Classification Methods	Avisa Fallah	2024-06-02	IEEE TRANSACTIONS ON HUMAN-MACHINE SYSTEMS	Journal	IF: 3.6	Isreal	2017	FALSE	The dataset used in this study consists of handwriting samples collected from third-grade children. The handwriting data was recorded using a Wacom Intuos II x-y digitizing tablet, capturing the pen's displacement, pressure, and tip angle at a sampling rate of 150 Hz. The children performed four writing tasks on A4-sized lined paper. used 1- folds cross validation.	Temporal and spatial features related to writing proficiency, such as Task A: Total task time (totalTime), Total task time in fifth quintile (totalTimeQ5), Total task time in first quintile (totalTimeQ1), On-paper fraction (onPaperFraction), Lamed height ratio (lamedHeight), Mean distance between letters (meanLetterDistance), Pressure mean (meanPressure), Pressure standard deviation (stdPressure)…	Hebrew	Inter-Patient	Third-grade students aged eight and nine years old.	Copying sentences and writing specific alphabet letters on a lined sheet of paper using a WACOM Intuos II x-y digitizing tablet.----Computerized Penmanship Evaluation Tool (Compet): We used ComPET (previously named POET) [25], a standardized and validated handwriting assessment utilizing a digitizing tablet and online data collection and analysis software. Children were asked to perform four writ…	2 Classes	Not Mentioned	-	99: 49D + 50N	-	-	-	-	Support Vector Machines (SVM)	-	Pen Displacement Analysis: Displacement, pressure, and pen tip angle are sampled. Parametric Representation: Using instantaneous properties like speed, acceleration, and curvature.	-	Temporal and Spatial Features: Total task time, on-paper fraction, lamed height ratio, mean distance between letters, pressure mean, pressure standard deviation, number of segments, number of primitive shapes, number of loops, crossing loops, standard deviation of loop heights, mean width of loops, and negative curvature fraction.	-	Hann Kernel Filtering: Used to smooth displacement data.	Standardization: Applying a linear transformation to each feature to achieve zero mean and unit variance.	Segmentation of Pen Strokes: Splitting the pen’s trajectory into contiguous segments where the pen touches the paper.	FALSE	-	Algorithm: Support Vector Machines (SVM). Training Data: 99 third-grade students (50 proficient handwriters and 49 nonproficient handwriters). Cross-Validation: Tenfold cross-validation.	Metrics Used: Accuracy and area under ROC curve (AUC). Performance: Accuracy of 89.9%, specificity of 90%, sensitivity of 90%.	To develop and test a statistical model for discriminating between dysgraphic and proficient handwriting based on performance characteristics.	Time-consuming and subjective nature of current handwriting evaluation methods, need for an objective and standardized tool.	High classification accuracy, ability to provide a standardized evaluation of dysgraphic writing, applicability to different languages.	Selection 3/ Validity 1/ Result 2
Automated Detection of Dysgraphia Symptoms In Primary and Middle School Children	Avisa Fallah	2024-04-25	International Conference on Emerging Smart Computing and Informatics (ESCI)	Coenference	IEEE	India	2024	FALSE	The dataset used in this study consists of 940 handwriting images from students in grades one to seven. The students were asked to write 20 words through dictation and another 20 words copied from the board. The dataset captures both auditory and visual learning aspects.	Word length, word height, character size, character gap, character height, loss of interest zones, skewed angle.	Kannada	Inter-Patient	Students from grades one to seven.	Writing 20 words by dictation and copying 20 words from the board on A4 sheets divided into grid boxes.: The dataset has two parts: first, students wrote 20 words by listening to the teacher (auditory), and second, they copied 20 words from the board (visual). The students filled grid boxes on A4 sheets in an organized way, making sure our data collection was consistent and systematic. This datas…	3 Class: Below Ave, Ave, Above Ave	Not Mentioned	-	-	-	-	-	940	MobileNet Convolutional Neural Network (CNN) (proposed but not yet implemented)	-	Image Preprocessing: Includes grayscale conversion, Gaussian blur for noise reduction, adaptive thresholding, and Sobel operator-based elevation map for segmentation. Bounding Boxes and Contours: For extracting character dimensions and positions.--------------------The subsequent feature extraction involves drawing bounding boxes and contours [18] around each character, allowing the calculation o…	-	Word and Character Features: Word width, word height, character width, character gap, character height, skewed angle relative to the baseline. Bounding Box Coordinates: For character segmentation.	-	Gaussian Blur: Used to mitigate noise and create smoother image representation.	Contrast and Brightness Normalization: Elevation used to normalize contrast and brightness.	Watershed Segmentation: Used for delineating distinct regions within the image. Bounding Boxes and Contours: For character segmentation.-----------------------------for binarization: mostaghim to paper behesh eshare nshde bud vali gpt ino gft >> Adaptive Thresholding: Used to segment the image into foreground and background.	FALSE	-	Algorithms: MobileNet (currently implemented), CNN (proposed). Training Data: 940 images of handwriting samples from students in grades one to seven. Categorization: Scores are categorized into Below Average, Average, and Above Average.	Accuracy, performance of MobileNet in categorizing dysgraphia risk levels.	To develop a cost-effective and user-friendly technology for dysgraphia diagnosis and treatment in Kannada-speaking children, utilizing MobileNet to classify dysgraphia risk levels into Below Average, Average, and Above Average.-----The proposed system aims to demonstrate immediate results, highlighting its potential for early detection and intervention.&The work aims to empower these children, r…	Existing solutions are time-consuming, expensive, and lack specific support for diverse languages and cultural backgrounds.----augmenting the dataset with specific words children find challenging could provide more targeted training data.----	Utilization of MobileNet for efficient feature analysis, accessibility and affordability of the system, specific focus on Kannada handwriting.	Selection 2/ Validity 1/ Result 0
Machine Learning Methods for Dysgraphia Screening with Online Handwriting Features	Yazdan Zandiye Vakili	2024-04-24	International Conference on Computer and Applications (ICCA)	Coenference	IEEE	Qatar	2022	FALSE	The dataset used in this study comprises handwritten data of 120 children aged between 8 and 15. The children performed writing tasks on a digitizing tablet, capturing dynamic handwriting features such as x and y positions, writing time, pen tip pressure, azimuth, and altitude angle. used 10 folds cross validation.	X/Y/Time/Pen Position/Azimuth/Altitude/Pressure	Slovak	Inter-Patient	8 to 15	Writing Tasks	2 Classes	TRUE	https://github.com/peet292929/Dysgraphia-detection-through-machine-learning	120: 57D + 63N	384	48	48	480	AdaBoost/SVM/RF/KNN	-	Comprehensive Feature Extraction	-	Pressure:7/Azimuth:7/Altitude:7/Pen tilts:1/Temporal:5/Length of stroke:15/on-air time:5/velocity:5	-	-	-	-	FALSE	-	10 folds cross validation	Accuracy:79.5	Binary Classification	Multiple feature combinations tried	-	Selection 3/ Validity 2/ Result 1
Identification and Rating of Developmental Dysgraphia by Handwriting Analysis	Avisa Fallah	2024-06-01	IEEE TRANSACTIONS ON HUMAN-MACHINE SYSTEMS,	Journal	IF: 3.6	Czech Republic + Spain + Isreal	2017	FALSE	The dataset used in this study consists of handwriting samples collected from third-grade children. The data acquisition involved using a digitizing tablet to capture handwriting dynamics, including kinematic aspects (velocity, jerk, acceleration), handwriting geometry (width, height, orientation), handwriting fluency (tremor, irregularities in velocity), and in-air movement. used leave-one-out c…	bebin in featurashhhhhhh khili bud hmsho nnvshtm >>>>>>>>>>>>>>>>>>>>>Kinematicand and spatiotemporal features (to analyze the whole handwriting and particular strokes as well): speed (SPEED, trajectory divided by duration), velocity (VEL, rate at which the position of a pen changes with time), acceleration (ACC, rate at which the velocity of a pen changes with time), jerk (JERK, rate at which th…	Hebrew	Inter-Patient	Grade 3-Two groups of handwriters (proficient and dysgraphic), each consisting of 27 third-grade male and female pupils, aged 8 and 9	Writing a sequence of letters-Handwriting tasks using a digitizing tablet-children were asked to write a sequence of seven semi-HET (letters):We used Computerized Penmanship Evaluation Tool (Com- PET, previously named POET) [25], which is standardized and validated handwriting assessment utilizing a digitizing tablet and online data collection and analysis software. It was developed to collect ob…	2 Classes	Not Mentioned	-	54: 27D + 27N	-	-	-	54	Random Forests (RF) and Linear Discriminant Analysis (LDA)	-	Various features including altitude, pressure, jerk, and fluctuation analysis-kinematic aspects (velocity, jerk, acceleration, duration, etc.), handwriting geometry (width, height, orientation, etc.), handwriting fluency (tremor, irregularities in velocity, etc.), in-air movement (movement of pen when its tip is not touching the surface of paper), and other characteristics------------------------…	Multidimensional Model Fusion: The fusion of multiple feature categories into a multidimensional model to provide the best estimation of HPSQ.	Altitude (ALT), Pressure (PRESS), Jerk (N_JERK), Fluctuation Amplitudes of Detrended Fluctuation Analysis (FA_DFA), Prediction Error of Largest Lyapunov Exponent (PE_LLE)	-	-	Cohort Normalization: Normalizing classification scores by dynamically selecting an impostor person model with similar characteristics to the target person from a small cohort. Intrawriter Normalization: Normalization of features such as jerk to improve classification accuracy.	-	FALSE	Minimum Redundancy Maximum Relevance (mRMR): Used in the preprocessing step to filter features. Sequential Floating Forward Selection (SFFS): Used to determine the best possible subsets of features.	Algorithms: Random Forest, LDA. Cross-Validation: Leave-one-out cross-validation. Tools: Implementation of Tsanas, Little, and McSharry for mRMR, and standard machine learning libraries for classification.	Accuracy (ACC), Sensitivity (SEN), Specificity (SPE), Matthew’s Correlation Coefficient (TSS).	Binary classification to discriminate between children with and without dysgraphia, and to estimate HPSQ total score 1-Our first objective was to introduce a complex parameterization approach that can be used for quantification of different manifestations of dysgraphia. 2-Intrawriter Normalization:The second objective of this study is to propose a simple intrawriter normalization method that can …	Variability in tasks performed by different individuals, requirement for normalization to improve classification accuracy	High classification accuracy with sensitivity and specificity reaching 96% using RF classifier	Selection 3/ Validity 1/ Result 3
Dysgraphia Classification based on the Non-Discrimination Regularization in Rotational Region Convolutional Neural Network	Yazdan Zandiye Vakili	2024-04-23	International journal of intelligent Engineering and Systems	Journal	SCS: 2.5	India	2022	TRUE	The dataset includes samples collected from primary schools in top cities in Tamil Nadu and Karnataka with the help of occupational therapists. It comprises 150 samples from children aged 6 to 8 years old, and it includes both normal and dysgraphia samples.	Handwritten Images	Indian	Inter-Patient	6 to 8	Writing a sequence of letters or words	2 Classes	TRUE	https://github.com/peet292929/Dysgraphia-detection-through-machine-learning	150	-	-	-	-	NDR-R2CNN: Convolutional Layers + Rotational Invariance + Balancing Parameters + Non-Discremination Regularization/SVM/RF/Decision Tree	-	CNN	Combining Multuple ROI poolings/NDR/Balancing parameters in loss function	Convolutional Features	Rotating + Scaling	Gaussian Bluring	Z-Score	RPN + ROI Poooling + Inclined minimum area boxes	TRUE	-	Optimizer: SGD	Acc: 98.2 + Prec: 96.4 + Rec: 100 + F: 98.16	Binary Classification	High computational resource/	Balancing Parameters: Mitigate Overfiting + Handle Imbalanced Data + High accuracy + Comprehensive Feature Extraction	Selection 3/ Validity 3/ Result 3
Dysgraphia detection based on convolutional neural networks and child-robot interaction	Yazdan Zandiye Vakili	2024-04-22	International Journal of Electrical and Computer Engineering (IJECE)	Journal	SCS: 3.6	Morocco	2023	TRUE	11347 digit handwritten images from 174 participant including normal and dysgraphia detected patients	Handwrittem digit images	Latin Digits	Inter-Patient	6 to 12	Interactive robot wanted children to write digits	2 Classes	TRUE	http://ijece.iaescore.com/	174	8525	2483	2822	14004	CNN: 3 Layers of Convolution + 2 fully connected layers	-	CNN	CNN multi filters	Convolutional Features	-	-	-	-	FALSE	-	-	Accuracy 91/Precision 93/Recall 91/F1 Score 91	Binary Classification	Complexity of the feature extraction/Time-costing and subjectivity of the test	High accuracy/Innovative use of robot/New annnotated dataset	Selection 3/ Validity 1/ Result 3

## Sheet: Keywords
Keyword
Model	Technique	Disease
ML	CNN	Dysgraphia
DL	Convolution Neural Networks	Dysgraphias
AI	SVM	Argraphia
Machine Learning	Support Vector Machine	Argraphias
Deep Learning	NNs
Artificial Intelligence	Neural Networks
Image Processing	AdaBoost
	Adaptive Boosting
	U-Net
	UNet
	VGGNet
	ResNet
	Residual Net
	Random Forest
	Decision Tree
	PCA
	LDA
	AutoEncoder
	GAN
	Generative Adversial Network
	GoogleNet
	MobileNet
	DenseNet
	YOLO
	RetinaNet
	Naive Bayes
	MLP
	Multi Layer Perceptron

## Sheet: Sources
Candidate Sources	Output of Keywords	Results	Results' Link
Scopus	(TITLE-ABS-KEY ( "ML" OR "DL" OR "AI" OR "Machine Learning" OR "Deep Learning" OR "Artificial Intelligence" OR "Image Processing" ) ) AND (TITLE-ABS-KEY ( "CNN" OR "Convolution Neural Networks" OR "SVM" OR "Support Vector Machine" OR "NNs" OR "Neural Networks" OR "AdaBoost" OR "Adaptive Boosting" OR "U-Net" OR "UNet" OR "VGGNet" OR "ResNet" OR "Residual Net" OR "Random Forest" OR "Decision Tree" …	52	https://www.scopus.com/results/results.uri?sort=plf-f&src=s&st1=dusgraphia&sid=4d5a31e01fd8a4e185dca6503864dab7&sot=b&sdt=b&sl=25&s=%28TITLE-ABS-KEY%28%22ML%22+OR+%22DL%22+OR+%22AI%22+OR+%22Machine+Learning%22+OR+%22Deep+Learning%22+OR+%22Artificial+Intelligence%22+OR+%22Image+Processing%22%29+AND+TITLE-ABS-KEY%28%22CNN%22+OR+%22Convolution+Neural+Networks%22+OR+%22SVM%22+OR+%22Support+Vector+Mac…
Web of Science	(TS=("ML" OR "DL" OR "AI" OR "Machine Learning" OR "Deep Learning" OR "Artificial Intelligence" OR "Image Processing")) AND (TS=("CNN" OR "Convolutional Neural Networks" OR "SVM" OR "Support Vector Machine" OR "NNs" OR "Neural Networks" OR "AdaBoost" OR "Adaptive Boosting" OR "U-Net" OR "UNet" OR "VGGNet" OR "ResNet" OR "Residual Network" OR "Random Forest" OR "Decision Tree" OR "PCA" OR "LDA" OR…	11
PubMed	("ML" [Title/Abstract] OR "DL" [Title/Abstract] OR "AI" [Title/Abstract] OR "Machine Learning" [Title/Abstract] OR "Deep Learning" [Title/Abstract] OR "Artificial Intelligence" [Title/Abstract] OR "Image Processing") AND ("CNN" OR "Convolutional Neural Networks" OR "SVM" OR "Support Vector Machine" OR "NNs" OR "Neural Networks" OR "AdaBoost" OR "Adaptive Boosting" OR "U-Net" OR "UNet" OR "VGGNet"…	3	https://scholar.google.com.au/scholar?q=%28%22Dysgraphia%22+OR+%22Dysgraphias%22+OR+%22Argraphia%22+OR+%22Argraphias%22%29+AND+%28%22ML%22+OR+%22DL%22+OR+%22AI%22+OR+%22Machine+Learning%22+OR+%22Deep+Learning%22+OR+%22Artificial+Intelligence%22+OR+%22Image+Processing%22%29+AND+%28%22CNN%22+OR+%22Convolutional+Neural+Networks%22+OR+%22SVM%22+OR+%22Support+Vector+Machine%22+OR+%22NNs%22+OR+%22Neura…
IEEE Xplore	("ML" OR "DL" OR "AI" OR "Machine Learning" OR "Deep Learning" OR "Artificial Intelligence" OR "Image Processing") AND ("CNN" OR "Convolutional Neural Networks" OR "SVM" OR "Support Vector Machine" OR "NNs" OR "Neural Networks" OR "AdaBoost" OR "Adaptive Boosting" OR "U-Net" OR "UNet" OR "VGGNet" OR "ResNet" OR "Residual Network" OR "Random Forest" OR "Decision Tree" OR "PCA" OR "LDA" OR "AutoEnc…	38	https://ieeexplore.ieee.org/search/searchresult.jsp?queryText=(%22ML%22%20OR%20%22DL%22%20OR%20%22AI%22%20OR%20%22Machine%20Learning%22%20OR%20%22Deep%20Learning%22%20OR%20%22Artificial%20Intelligence%22%20OR%20%22Image%20Processing%22)%20AND%20(%22CNN%22%20OR%20%22Convolutional%20Neural%20Networks%22%20OR%20%22SVM%22%20OR%20%22Support%20Vector%20Machine%22%20OR%20%22NNs%22%20OR%20%22Neural%20Net…
Springer Link	(ML OR DL OR AI OR "Machine Learning" OR "Deep Learning" OR "Artificial Intelligence" OR "Image Processing") AND (CNN OR "Convolutional Neural Networks" OR SVM OR "Support Vector Machine" OR NNs OR "Neural Networks" OR AdaBoost OR "Adaptive Boosting" OR "U-Net" OR UNet OR VGGNet OR ResNet OR "Residual Network" OR "Random Forest" OR "Decision Tree" OR PCA OR LDA OR AutoEncoder OR GAN OR "Generativ…	73	https://link.springer.com/search?new-search=true&query=%28ML+OR+DL+OR+AI+OR+%22Machine+Learning%22+OR+%22Deep+Learning%22+OR+%22Artificial+Intelligence%22+OR+%22Image+Processing%22%29+AND+%28CNN+OR+%22Convolutional+Neural+Networks%22+OR+SVM+OR+%22Support+Vector+Machine%22+OR+NNs+OR+%22Neural+Networks%22+OR+AdaBoost+OR+%22Adaptive+Boosting%22+OR+%22U-Net%22+OR+UNet+OR+VGGNet+OR+ResNet+OR+%22Residu…
		177

## Sheet: IEEE Xplore
Paper	Year	Link
Automated Detection of Dysgraphia Symptoms In Primary and Middle School Children	2024	https://ieeexplore.ieee.org/stamp/stamp.jsp?arnumber=10497397
Performance Comparison of Dysgraphia Detection Algorithms	2023	https://ieeexplore.ieee.org/stamp/stamp.jsp?arnumber=10114036
A Convolutional Recurrent Neural Network-Based Model For Handwritten Text Recognition To Predict Dysgraphia	2023	https://ieeexplore.ieee.org/stamp/stamp.jsp?arnumber=10100514
CNN-based Cognitive Impairment Prediction using Handwriting Recognition and Analysis	2023	https://ieeexplore.ieee.org/stamp/stamp.jsp?arnumber=10391633
An Automated System for the Early Detection of Dysgraphia using Deep Learning Algorithms	2023	https://ieeexplore.ieee.org/stamp/stamp.jsp?arnumber=10105022
Early detection of ADHD and Dyslexia from EEG Signals	2023	https://ieeexplore.ieee.org/stamp/stamp.jsp?arnumber=10126272
Review on Dysgraphia Prediction using Handwriting Recognition	2023	https://ieeexplore.ieee.org/stamp/stamp.jsp?arnumber=10170009
Analysis and Early Diagnosing Tool for Learning Disability using Machine Learning Models	2023	https://ieeexplore.ieee.org/stamp/stamp.jsp?arnumber=10205649
Systematic Review of Dyslexia Detection Approaches based on Physiological Traits	2023	https://ieeexplore.ieee.org/stamp/stamp.jsp?arnumber=10112373
Sankalpa - Interactive Digital Learning Platform to Enrich Students with Special Needs	2023	https://ieeexplore.ieee.org/stamp/stamp.jsp?arnumber=10417380
Real time Air Writing and Recognition of Tamil Characters with voice integration using deep learning	2023	https://ieeexplore.ieee.org/stamp/stamp.jsp?arnumber=10306406
Ganitha Piyasa: Effective Lesson Delivery Method for Graphical Dyscalculia Students	2023	https://ieeexplore.ieee.org/stamp/stamp.jsp?arnumber=10417645
Machine Learning Methods for Dysgraphia Screening with Online Handwriting Features	2022	https://ieeexplore.ieee.org/stamp/stamp.jsp?arnumber=10039584
Comparative Study of CNN Models on the Classification of Dyslexic Handwriting	2022	https://ieeexplore.ieee.org/stamp/stamp.jsp?arnumber=10037428
Can Free Drawing Anticipate Handwriting Difficulties? A Longitudinal Study	2022	https://ieeexplore.ieee.org/stamp/stamp.jsp?arnumber=9926884
Deep Learning Techniques to Detect Learning Disabilities Among children using Handwriting	2022	https://ieeexplore.ieee.org/stamp/stamp.jsp?arnumber=9917890
Handwriting Generation and Synthesis using Recurrent Neural Networks	2022	https://ieeexplore.ieee.org/stamp/stamp.jsp?arnumber=9984450
Mobile and Simulation-based Approach to reduce the Dyslexia with children Learning Disabilities	2022	https://ieeexplore.ieee.org/stamp/stamp.jsp?arnumber=9929822
Handwriting treatment and acquisition in dysgraphic children using a humanoid robot-assistant	2022	https://ieeexplore.ieee.org/stamp/stamp.jsp?arnumber=9766701
Image-based Detection of Dyslexic Readers from 2-D Scan path using an Enhanced Deep Transfer Learning Paradigm	2022	https://ieeexplore.ieee.org/stamp/stamp.jsp?arnumber=10034577
ICT Assesment Techniques and Tools for Screening Specific Learning Disabilities	2022	https://ieeexplore.ieee.org/stamp/stamp.jsp?arnumber=10039596
Evaluating the Effectiveness of Accommodations Given to Students With Learning Impairments: Ordinal and Interpretable Machine-Learning-Based Methodology	2022	https://ieeexplore.ieee.org/stamp/stamp.jsp?arnumber=9919403
A Mobile-Based Screening and Refinement System to Identify the Risk of Dyscalculia and Dysgraphia Learning Disabilities in Primary School Students	2021	https://ieeexplore.ieee.org/stamp/stamp.jsp?arnumber=9605998
Identification of dyscalculia using supervised machine learning algorithms	2021	https://ieeexplore.ieee.org/stamp/stamp.jsp?arnumber=9591899
Exploiting Spectral and Cepstral Handwriting Features on Diagnosing Parkinsonâ€™s Disease	2021	https://ieeexplore.ieee.org/stamp/stamp.jsp?arnumber=9565915
Early Diagnosing and Identifying Tool for Specific Learning Disability using Decision Tree algorithm	2021	https://ieeexplore.ieee.org/stamp/stamp.jsp?arnumber=9544617
Detection of Dyscalculia Using Machine Learning	2020	https://ieeexplore.ieee.org/stamp/stamp.jsp?arnumber=9137871
Dynamic Handwriting Analysis for Parkinson's Disease Identification using C-BiGRU Model	2020	https://ieeexplore.ieee.org/stamp/stamp.jsp?arnumber=9257617
Analysis of Various Fractional Order Derivatives Approaches in Assessment of Graphomotor Difficulties	2020	https://ieeexplore.ieee.org/stamp/stamp.jsp?arnumber=9281290
Evaluation of Digitalized Handwriting for Dysgraphia Detection Using Random Forest Classification Method	2019	https://ieeexplore.ieee.org/stamp/stamp.jsp?arnumber=9111567
Pubudu: Deep Learning Based Screening And Intervention of Dyslexia, Dysgraphia And Dyscalculia	2019	https://ieeexplore.ieee.org/stamp/stamp.jsp?arnumber=9063301
A Gamified Approach for Screening and Intervention of Dyslexia, Dysgraphia and Dyscalculia	2019	https://ieeexplore.ieee.org/stamp/stamp.jsp?arnumber=9103336
New Approach of Dysgraphic Handwriting Analysis Based on the Tunable Q-Factor Wavelet Transform	2019	https://ieeexplore.ieee.org/stamp/stamp.jsp?arnumber=8756872
Mobile App to Support People with Dyslexia and Dysgraphia	2018	https://ieeexplore.ieee.org/stamp/stamp.jsp?arnumber=8913335
Effect of Stroke-level Intra-writer Normalization on Computerized Assessment of Developmental Dysgraphia	2018	https://ieeexplore.ieee.org/stamp/stamp.jsp?arnumber=8631271
Advanced Parkinson's Disease Dysgraphia Analysis Based on Fractional Derivatives of Online Handwriting	2018	https://ieeexplore.ieee.org/stamp/stamp.jsp?arnumber=8631265
Identifying Developmental Dysgraphia Characteristics Utilizing Handwriting Classification Methods	2017	https://ieeexplore.ieee.org/stamp/stamp.jsp?arnumber=7763807
Identification and Rating of Developmental Dysgraphia by Handwriting Analysis	2017	https://ieeexplore.ieee.org/stamp/stamp.jsp?arnumber=7530869

## Sheet: PubMed
Paper	Year	Link
Deep Learning and Procrustes Analysis for Early Dysgraphia Risk Detection with a Tablet Application	2023	10.3390/life13030598
Comparison of CNN-Learned vs. Handcrafted Features for Detection of Parkinson's Disease Dysgraphia in a Multilingual Dataset	2022	10.3389/fninf.2022.877139
Dysgraphia detection through machine learning	2020	10.1038/s41598-020-78611-9

## Sheet: Springer
Paper	Year	Link
https://link.springer.com/search?new-search=true&query=%28ML+OR+DL+OR+AI+OR+%22Machine+Learning%22+OR+%22Deep+Learning%22+OR+%22Artificial+Intelligence%22+OR+%22Image+Processing%22%29+AND+%28CNN+OR+%22Convolutional+Neural+Networks%22+OR+SVM+OR+%22Support+Vector+Machine%22+OR+NNs+OR+%22Neural+Networks%22+OR+AdaBoost+OR+%22Adaptive+Boosting%22+OR+%22U-Net%22+OR+UNet+OR+VGGNet+OR+ResNet+OR+%22Residu…		Research article Conference paper Review article From 2015
Automated systems for diagnosis of dysgraphia in children: a survey and novel framework	2024	https://link.springer.com/article/10.1007/s10032-024-00464-z
Dysgraphia Detection Using Machine Learning-Based Techniques: A Survey	2023	https://link.springer.com/chapter/10.1007/978-981-99-1909-3_28
Early and Automated Diagnosis of Dysgraphia Using Machine Learning Approach	2023	https://link.springer.com/article/10.1007/s42979-023-01884-0
Hybrid machine learning techniques for gender identification from handwritten images using textural features	2023	https://link.springer.com/article/10.1007/s00500-023-08931-1
An insight on recent advancements and future perspectives in detection techniques of Parkinson’s disease	2023	https://link.springer.com/article/10.1007/s12065-023-00859-7
A Systematic Review of Research Dimensions Towards Dyslexia Screening Using Machine Learning	2023	https://link.springer.com/article/10.1007/s40031-023-00853-8
An improved customized CNN model for adaptive recognition of cerebral palsy people’s handwritten digits in assessment	2023	https://link.springer.com/article/10.1007/s13735-023-00291-8
Dysgraphia detection through machine learning	2020	https://link.springer.com/article/10.1038/s41598-020-78611-9
Automated methods for diagnosis of Parkinson’s disease and predicting severity level	2022	https://link.springer.com/article/10.1007/s00521-021-06626-y
Handwriting Analysis AI-Based System for Assisting People with Dysgraphia	2023	https://link.springer.com/chapter/10.1007/978-3-031-36024-4_14
A comprehensive review of machine learning approaches for dyslexia diagnosis	2022	https://link.springer.com/article/10.1007/s11042-022-13939-0
Comparison of Data Collection Models in an Intelligent Tutoring System for the Inclusive Education of the Learning-Disabled	2023	https://link.springer.com/chapter/10.1007/978-981-99-0981-0_43
Assessing penmanship of Chinese handwriting: a deep learning-based approach	2024	https://link.springer.com/article/10.1007/s11145-024-10531-w
Machine Learning Algorithms for the Prediction of Language and Cognition Rehabilitation Outcomes of Post-stroke Patients: A Scoping Review	2023	https://link.springer.com/article/10.1007/s44230-023-00051-1
A Genetic Algorithm for Feature Selection for Alzheimer’s Disease Detection Using a Deep Transfer Learning Approach	2024	https://link.springer.com/chapter/10.1007/978-3-031-57430-6_24
Parkinson’s disease diagnosis using convolutional neural networks and figure-copying tasks	2021	https://link.springer.com/article/10.1007/s00521-021-06469-7
Identification of Dysgraphia: A Comparative Review	2022	https://link.springer.com/chapter/10.1007/978-3-031-07012-9_5
EEG Based Classification of Learning Disability in Children Using Pretrained Network and Support Vector Machine	2024	https://link.springer.com/chapter/10.1007/978-3-031-54547-4_12
Early Diagnosis of Parkinson’s Disease Using Hand Drawings Images	2023	https://link.springer.com/chapter/10.1007/978-3-031-43247-7_36
A machine learning-based classification model to support university students with dyslexia with personalized tools and strategies	2024	https://link.springer.com/article/10.1038/s41598-023-50879-7
A survey of visual and procedural handwriting analysis for neuropsychological assessment	2022	https://link.springer.com/article/10.1007/s00521-022-07185-6
Fuzzy min–max neural networks: a bibliometric and social network analysis	2023	https://link.springer.com/article/10.1007/s00521-023-08267-9
A Comprehensive Survey on Predicting Dyslexia and ADHD Using Machine Learning Approaches	2022	https://link.springer.com/chapter/10.1007/978-981-19-1012-8_8
Speech synthesis using generative adversarial network for improving readability of Hindi words to recuperate from dyslexia	2021	https://link.springer.com/article/10.1007/s00521-021-05695-3
A screening method for cervical myelopathy using machine learning to analyze a drawing behavior	2023	https://link.springer.com/article/10.1038/s41598-023-37253-3
Real Time Air-Writing and Recognition of Tamil Alphabets Using Deep Learning	2023	https://link.springer.com/chapter/10.1007/978-981-99-3932-9_13
A literature review of online handwriting analysis to detect Parkinson’s disease at an early stage	2022	https://link.springer.com/article/10.1007/s11042-022-13759-2
Automatic Scoring of Rey-Osterrieth Complex Figure Test Using Recursive Cortical Networks	2022	https://link.springer.com/chapter/10.1007/978-3-031-06242-1_45
An intelligent tutoring system architecture based on fuzzy neural network (FNN) for special education of learning disabled learners	2021	https://link.springer.com/article/10.1007/s10639-021-10713-x
Feature reduction using SVM-RFE technique to detect autism spectrum disorder	2020	https://link.springer.com/article/10.1007/s12065-020-00498-2
Automatic Assessment of Motor Impairments in Autism Spectrum Disorders: A Systematic Review	2022	https://link.springer.com/article/10.1007/s12559-021-09940-8
Detection of Learning Disability: A Survey	2021	https://link.springer.com/chapter/10.1007/978-981-16-3690-5_33
I Can’t Believe It’s Not Better: In-air Movement for Alzheimer Handwriting Synthetic Generation	2023	https://link.springer.com/chapter/10.1007/978-3-031-45461-5_10
Spontaneous Language Analysis in Alzheimer’s Disease: Evaluation of Natural Language Processing Technique for Analyzing Lexical Performance	2021	https://link.springer.com/article/10.1007/s12204-021-2384-3
Usage and implementation of neuro-fuzzy systems for classification and prediction in the diagnosis of different types of medical disorders: a decade review	2020	https://link.springer.com/article/10.1007/s10462-020-09804-x
Extending the Spectrum of Dysgraphia: A Data Driven Strategy to Estimate Handwriting Quality	2020	https://link.springer.com/article/10.1038/s41598-020-60011-8
Student’s profile modeling in an adaptive gamified learning environment	2021	https://link.springer.com/article/10.1007/s10639-021-10628-7
Prediction Potential Analysis of Arabic Diacritics and Punctuation Marks in Online Handwriting: A New Marker for Parkinson’s Disease	2021	https://link.springer.com/chapter/10.1007/978-981-33-6893-4_81
The Cognitive Makeup of Writing: Multivariate Analysis of Writing Impairments Following Stroke	2023	https://link.springer.com/article/10.1007/s12559-023-10111-0
Identification and characterization of learning weakness from drawing analysis at the pre-literacy stage	2022	https://link.springer.com/article/10.1038/s41598-022-26038-9
Prediction of Dyslexia Using Machine Learning—A Research Travelogue	2019	https://link.springer.com/chapter/10.1007/978-981-13-7091-5_3
A Tablet-Based Lexicon Application for Robot-Aided Educational Interaction of Children with Dyslexia	2023	https://link.springer.com/chapter/10.1007/978-981-99-8718-4_30
Knowledge Based Analytical Tool for Identifying Children with Dyscalculia	2021	https://link.springer.com/chapter/10.1007/978-981-33-4909-4_55
Atypical Alzheimer’s disease phenotypes with normal or borderline PET biomarker profiles	2022	https://link.springer.com/article/10.1007/s00415-022-11330-5
A differentiated learning environment in domain model for learning disabled learners	2021	https://link.springer.com/article/10.1007/s12528-021-09278-y
Prediction of Learning Disorder: A-Systematic Review		https://link.springer.com/chapter/10.1007/978-3-030-34032-2_38
Handwriting-Based Classifier Combination for Cognitive Impairment Prediction	2021	https://link.springer.com/chapter/10.1007/978-3-030-68763-2_45
RALF: an adaptive reinforcement learning framework for teaching dyslexic students	2022	https://link.springer.com/article/10.1007/s11042-021-11806-y
Computerized handwriting evaluation and statistical reports for children in the age of primary school	2022	https://link.springer.com/article/10.1038/s41598-022-19913-y
Online Handwriting, Signature and Touch Dynamics: Tasks and Potential Applications in the Field of Security and Health	2021	https://link.springer.com/article/10.1007/s12559-021-09938-2
Automated human-level diagnosis of dysgraphia using a consumer tablet	2018	https://link.springer.com/article/10.1038/s41746-018-0049-x
Enhancing Readability of Dyslexic Children by Machine Learning Techniques—A Survey	2019	https://link.springer.com/chapter/10.1007/978-981-13-7091-5_11
Using Machine Learning to Help Students with Learning Disabilities Learn	2019	https://link.springer.com/chapter/10.1007/978-3-030-34515-0_27
Using Machine Learning Advances to Unravel Patterns in Subject Areas and Performances of University Students with Special Educational Needs and Disabilities (MALSEND): A Conceptual Approach	2020	https://link.springer.com/chapter/10.1007/978-981-32-9343-4_41
A Machine Learning Model to Detect Speech and Reading Pathologies	2020	https://link.springer.com/chapter/10.1007/978-3-030-49186-4_12
Dissecting the clinical heterogeneity of early-onset Alzheimer’s disease	2022	https://link.springer.com/article/10.1038/s41380-022-01531-9
Dyscalculia Detection Using Machine Learning	2019	https://link.springer.com/chapter/10.1007/978-3-030-34869-4_13
Primary progressive aphasia: six questions in search of an answer	2023	https://link.springer.com/article/10.1007/s00415-023-12030-4
Pure word deafness: a case report of an atypical manifestation of Alzheimer’s disease	2022	https://link.springer.com/article/10.1007/s10072-022-06213-6
Atypical Alzheimer’s disease: new insights into an overlapping spectrum between the language and visual variants	2024	https://link.springer.com/article/10.1007/s00415-024-12297-1
The Use of NN to Detect Learning Styles of Children with Learning Disabilities in E-Learning System	2020	https://link.springer.com/chapter/10.1007/978-3-030-36653-7_21
How Word Choice Affects Cognitive Impairment Detection by Handwriting Analysis: A Preliminary Study	2020	https://link.springer.com/chapter/10.1007/978-3-030-45016-8_12
Voxel-Based Morphometry in Frontotemporal Dementia	2021	https://link.springer.com/article/10.1134/S0362119720080137
Analyzing and Augmenting the Linear Classification Models	2023	https://link.springer.com/chapter/10.1007/978-3-031-27409-1_43
Comparative study on emotions analysis from facial expressions in children with and without learning disabilities in virtual learning environment	2019	https://link.springer.com/article/10.1007/s10639-018-09852-5
PEARL-Neuro Database: EEG, fMRI, health and lifestyle data of middle-aged people at risk of dementia	2024	https://link.springer.com/article/10.1038/s41597-024-03106-5
Handwriting Biometrics: Applications and Future Trends in e-Security and e-Health	2020	https://link.springer.com/article/10.1007/s12559-020-09755-z
Using Handwriting Features to Characterize Cognitive Impairment	2019	https://link.springer.com/chapter/10.1007/978-3-030-30645-8_62
Handwriting Analysis to Support Alzheimer’s Disease Diagnosis: A Preliminary Study	2019	https://link.springer.com/chapter/10.1007/978-3-030-29891-3_13
Accessibility Recommendations for Open Educational Resources for People with Learning Disabilities	2020	https://link.springer.com/chapter/10.1007/978-3-030-45697-9_38
A Diagnostic System Based on Fuzzy Logic for Clinical Examination of Patients in Ayurveda	2018	https://link.springer.com/chapter/10.1007/978-981-13-3140-4_68
A double-blind placebo-controlled cross-over clinical trial of DONepezil In Posterior cortical atrophy due to underlying Alzheimer's Disease: DONIPAD study	2018	https://link.springer.com/article/10.1186/s13195-018-0363-1
Review of the Role of Modern Computational Technologies in the Detection of Dyslexia	2016	https://link.springer.com/chapter/10.1007/978-981-10-0557-2_141

## Sheet: Scopus
Paper	Year	Link
LSTM-CNN: An efficient diagnostic network for Parkinson's disease utilizing dynamic handwriting analysis	2024	https://www.scopus.com/inward/record.uri?eid=2-s2.0-85185006571&doi=10.1016%2fj.cmpb.2024.108066&partnerID=40&md5=d47ca1b0bea84e36ca9d36b4a71a6c3a
Assessment of Developmental Dysgraphia Utilising a Display Tablet	2023	https://www.scopus.com/inward/record.uri?eid=2-s2.0-85175875071&doi=10.1007%2f978-3-031-45461-5_2&partnerID=40&md5=cd00f646720198e5380633e9ef675bf9
Investigation of Learning Rate for Directed Acyclic Graph Network Performance on Dysgraphia Handwriting Classification	2023	https://www.scopus.com/inward/record.uri?eid=2-s2.0-85153792056&doi=10.1109%2fCSPA57446.2023.10087858&partnerID=40&md5=306bdcb6006b855b64c24dae1fdba489
Dysgraphia Detection Using Machine Learning-Based Techniques: A Survey	2023	https://www.scopus.com/inward/record.uri?eid=2-s2.0-85164252139&doi=10.1007%2f978-981-99-1909-3_28&partnerID=40&md5=84505e248ead391e126fdec76c1c283c
A framework for dysgraphia detection in children using convolutional neural network	2023	https://www.scopus.com/inward/record.uri?eid=2-s2.0-85174019072&doi=10.1504%2fIJBRA.2023.133697&partnerID=40&md5=09ccf758fd2fb67726afb6f7ef33210b
Tools and Methods for Diagnosing Developmental Dysgraphia in the Digital Age: A State of the Art	2023	https://www.scopus.com/inward/record.uri?eid=2-s2.0-85180688268&doi=10.3390%2fchildren10121925&partnerID=40&md5=dbc765c7d57f05d6893c6c4ef9ad723e
Sankalpa - Interactive Digital Learning Platform to Enrich Students with Special Needs	2023	https://www.scopus.com/inward/record.uri?eid=2-s2.0-85186144979&doi=10.1109%2fICAC60630.2023.10417380&partnerID=40&md5=3275d6e507d36816cb8fc01c90485be0
Exploration and analysis of On-Surface and In-Air handwriting attributes to improve dysgraphia disorder diagnosis in children based on machine learning methods	2023	https://www.scopus.com/inward/record.uri?eid=2-s2.0-85148327534&doi=10.1016%2fj.bspc.2023.104715&partnerID=40&md5=ce1e648e0f572ae939f177dac4794033
2nd International Conference on Emerging Trends in Expert Applications and Security, ICETEAS 2023	2023	https://www.scopus.com/inward/record.uri?eid=2-s2.0-85164348427&partnerID=40&md5=366d98596964be22699368cf45bb87bd
A Convolutional Recurrent Neural Network-Based Model for Handwritten Text Recognition to Predict Dysgraphia	2023	https://www.scopus.com/inward/record.uri?eid=2-s2.0-85158116401&doi=10.1109%2fICISCoIS56541.2023.10100514&partnerID=40&md5=557c9e85260d29e7f01065a33d79d3e0
CNN feature and classifier fusion on novel transformed image dataset for dysgraphia diagnosis in children	2023	https://www.scopus.com/inward/record.uri?eid=2-s2.0-85162138220&doi=10.1016%2fj.eswa.2023.120740&partnerID=40&md5=2247adf362e8b97ed54eddd8c200f584
CNN-based Cognitive Impairment Prediction using Handwriting Recognition and Analysis	2023	https://www.scopus.com/inward/record.uri?eid=2-s2.0-85184660370&doi=10.1109%2f3ICT60104.2023.10391633&partnerID=40&md5=b303a818090538863abfef2863651525
An Automated System for the Early Detection of Dysgraphia using Deep Learning Algorithms	2023	https://www.scopus.com/inward/record.uri?eid=2-s2.0-85159088192&doi=10.1109%2fICSCDS56580.2023.10105022&partnerID=40&md5=8a9f57ac8313feb300d550094bdb2266
Early and Automated Diagnosis of Dysgraphia Using Machine Learning Approach	2023	https://www.scopus.com/inward/record.uri?eid=2-s2.0-85164343562&doi=10.1007%2fs42979-023-01884-0&partnerID=40&md5=1676f4b63e05c5e49772f9562f545c17
Dysgraphia detection based on convolutional neural networks and child-robot interaction	2023	https://www.scopus.com/inward/record.uri?eid=2-s2.0-85149106547&doi=10.11591%2fijece.v13i3.pp2999-3009&partnerID=40&md5=369203a57fbb4b33d8854fe3b13547bf
The impact of in-air features on the diagnosis of developmental dysgraphia	2023	https://www.scopus.com/inward/record.uri?eid=2-s2.0-85148093003&doi=10.3233%2fJIFS-221708&partnerID=40&md5=db5e04e4f1a46338bf9b7ca2dba04d62
Comparison of Data Collection Models in an Intelligent Tutoring System for the Inclusive Education of the Learning-Disabled	2023	https://www.scopus.com/inward/record.uri?eid=2-s2.0-85164972061&doi=10.1007%2f978-981-99-0981-0_43&partnerID=40&md5=413edf43cb8afd519698e1073f87a7f7
Learning disability identification with EEG signal analysis using machine learning approach	2023	https://www.scopus.com/inward/record.uri?eid=2-s2.0-85178286806&doi=10.1063%2f5.0175631&partnerID=40&md5=e7cd85b3d2d802e6844ce535df3e6936
Analysis and Early Diagnosing Tool for Learning Disability using Machine Learning Models	2023	https://www.scopus.com/inward/record.uri?eid=2-s2.0-85169923745&doi=10.1109%2fCONIT59222.2023.10205649&partnerID=40&md5=c0489f4afbb7d72c75ea6dbe2f595cc3
Deep Learning and Procrustes Analysis for Early Dysgraphia Risk Detection with a Tablet Application	2023	https://www.scopus.com/inward/record.uri?eid=2-s2.0-85151679305&doi=10.3390%2flife13030598&partnerID=40&md5=8c8d04d66b2de77c1e79c616d16e0185
Performance Comparison of Dysgraphia Detection Algorithms	2023	https://www.scopus.com/inward/record.uri?eid=2-s2.0-85159784765&doi=10.1109%2fOTCON56053.2023.10114036&partnerID=40&md5=aee9ca38ea31af4679b104ed063a842a
Method for Dysgraphia Disorder Detection using Convolutional Neural Network	2022	https://www.scopus.com/inward/record.uri?eid=2-s2.0-85139862834&doi=10.24132%2fCSRN.3201.19&partnerID=40&md5=1e68d95873954dde424ee2582d2f99c1
5th International Conference on Emerging Technologies in Computer Engineering: Cognitive Computing and Intelligent IoT, ICETCE 2022	2022	https://www.scopus.com/inward/record.uri?eid=2-s2.0-85131922766&partnerID=40&md5=a900832ef66d72cd007ec9bb82a99b53
Comparison of CNN-Learned vs. Handcrafted Features for Detection of Parkinson's Disease Dysgraphia in a Multilingual Dataset	2022	https://www.scopus.com/inward/record.uri?eid=2-s2.0-85132587628&doi=10.3389%2ffninf.2022.877139&partnerID=40&md5=1152f24eaa15d3212478cdff2f54b5ff
Handwriting treatment and acquisition in dysgraphic children using a humanoid robot-assistant	2022	https://www.scopus.com/inward/record.uri?eid=2-s2.0-85130457854&doi=10.1109%2fEDUCON52537.2022.9766701&partnerID=40&md5=f27612b361b76a3ab3436be6f66a2d08
Dysgraphia Classification based on the Non-Discrimination Regularization in Rotational Region Convolutional Neural Network	2022	https://www.scopus.com/inward/record.uri?eid=2-s2.0-85123527087&doi=10.22266%2fIJIES2022.0228.06&partnerID=40&md5=99d4fc5ff48a0c4598caf09c1c9cc7e8
Deep Learning Techniques to Detect Learning Disabilities Among children using Handwriting	2022	https://www.scopus.com/inward/record.uri?eid=2-s2.0-85141406797&doi=10.1109%2fICICICT54557.2022.9917890&partnerID=40&md5=491175af9323e3c584f2c6bb1efdb0ce
Handwriting Generation and Synthesis using Recurrent Neural Networks	2022	https://www.scopus.com/inward/record.uri?eid=2-s2.0-85146323429&doi=10.1109%2fICCCNT54827.2022.9984450&partnerID=40&md5=447eba411ed695c592a41b6e80dbedcd
Method for Dysgraphia Disorder Detection using Convolutional Neural Network	2022	https://www.scopus.com/inward/record.uri?eid=2-s2.0-85135766492&doi=10.24132%2fCSRN.3201.19&partnerID=40&md5=419beedba0d720848e492bbc2fe706d4
An intelligent tutoring system architecture based on fuzzy neural network (FNN) for special education of learning disabled learners	2022	https://www.scopus.com/inward/record.uri?eid=2-s2.0-85113673104&doi=10.1007%2fs10639-021-10713-x&partnerID=40&md5=6800184b80331940d26e1a120ece402e
Mobile and Simulation-based Approach to reduce the Dyslexia with children Learning Disabilities	2022	https://www.scopus.com/inward/record.uri?eid=2-s2.0-85142044224&doi=10.1109%2fR10-HTC54060.2022.9929822&partnerID=40&md5=fe6bdb119a408f89f1effcdf3975f660
A Mobile-Based Screening and Refinement System to Identify the Risk of Dyscalculia and Dysgraphia Learning Disabilities in Primary School Students	2021	https://www.scopus.com/inward/record.uri?eid=2-s2.0-85119995140&doi=10.1109%2fICIAfS52090.2021.9605998&partnerID=40&md5=5b89956db553d0b0188e2b9360ffd84a
Development of a Pre-Diagnosis Tool Based on Machine Learning Algorithms on the BHK Test to Improve the Diagnosis of Dysgraphia	2021	https://www.scopus.com/inward/record.uri?eid=2-s2.0-85117596571&doi=10.54364%2fAAIML.2021.1108&partnerID=40&md5=4dde35f207eaa30a354630c3e3d7ec95
Knowledge Based Analytical Tool for Identifying Children with Dyscalculia	2021	https://www.scopus.com/inward/record.uri?eid=2-s2.0-85107334578&doi=10.1007%2f978-981-33-4909-4_55&partnerID=40&md5=a768f2ebe45c20de5abd878b7742c183
Extending the Spectrum of Dysgraphia: A Data Driven Strategy to Estimate Handwriting Quality	2020	https://www.scopus.com/inward/record.uri?eid=2-s2.0-85079805036&doi=10.1038%2fs41598-020-60011-8&partnerID=40&md5=54458556e96f5965b749fc92cc846d57
Dysgraphia detection through machine learning	2020	https://www.scopus.com/inward/record.uri?eid=2-s2.0-85097368855&doi=10.1038%2fs41598-020-78611-9&partnerID=40&md5=fb4d058ac803474dfbd601bc46c46de1
Extraction of common feature of dysgraphia patients by handwriting analysis using variational autoencoder	2020	https://www.scopus.com/inward/record.uri?eid=2-s2.0-85092120957&doi=10.1515%2f9783110670905-005&partnerID=40&md5=bdbff7f0de7d9faef3b6c66d847b8639
Pubudu: Deep Learning Based Screening and Intervention of Dyslexia, Dysgraphia and Dyscalculia	2019	https://www.scopus.com/inward/record.uri?eid=2-s2.0-85084158296&doi=10.1109%2fICIIS47346.2019.9063301&partnerID=40&md5=b41ca8b8f62a01b36cbcc61c6b76183c
New approach of dysgraphic handwriting analysis based on the tunable Q-factor wavelet transform	2019	https://www.scopus.com/inward/record.uri?eid=2-s2.0-85070283798&doi=10.23919%2fMIPRO.2019.8756872&partnerID=40&md5=3240c15f05492c2edc81eac54c966a3a
Methodological issues in the creation of a diagnosis tool for dysgraphia	2019	https://www.scopus.com/inward/record.uri?eid=2-s2.0-85097424412&doi=10.1038%2fs41746-019-0114-0&partnerID=40&md5=6a54ade1b0162612e2ba217e7fce6e04
Evaluation of digitalized handwriting for dysgraphia detection using random forest classification method	2019	https://www.scopus.com/inward/record.uri?eid=2-s2.0-85086769114&doi=10.1109%2fSISY47553.2019.9111567&partnerID=40&md5=b7f98d0102acba155ac33d497a5e56e8
A Gamified Approach for Screening and Intervention of Dyslexia, Dysgraphia and Dyscalculia	2019	https://www.scopus.com/inward/record.uri?eid=2-s2.0-85086462731&doi=10.1109%2fICAC49085.2019.9103336&partnerID=40&md5=9f23907c9590a08e171a6426b719970d
Analysis and evaluation of handwriting in patients with Parkinson's disease using kinematic, geometrical, and non-linear features	2019	https://www.scopus.com/inward/record.uri?eid=2-s2.0-85062913947&doi=10.1016%2fj.cmpb.2019.03.005&partnerID=40&md5=518c00f332623b1218de08ddee400685
Novel and improved stage estimation in Parkinson's disease using clinical scales and machine learning	2018	https://www.scopus.com/inward/record.uri?eid=2-s2.0-85047028103&doi=10.1016%2fj.neucom.2018.04.049&partnerID=40&md5=8edddda98fbb9f7e6351283604f27a80
Advanced Parkinson's Disease Dysgraphia Analysis Based on Fractional Derivatives of Online Handwriting	2018	https://www.scopus.com/inward/record.uri?eid=2-s2.0-85062799620&doi=10.1109%2fICUMT.2018.8631265&partnerID=40&md5=192c1370e37961e50e27bbeb1adbee7c
Mobile App to Support People with Dyslexia and Dysgraphia	2018	https://www.scopus.com/inward/record.uri?eid=2-s2.0-85076884342&doi=10.1109%2fICIAFS.2018.8913335&partnerID=40&md5=eabe6c64ef9377d65e0eabf21181a18a
Altered effective connectivity contributes to micrographia in patients with Parkinson’s disease and freezing of gait	2018	https://www.scopus.com/inward/record.uri?eid=2-s2.0-85038111812&doi=10.1007%2fs00415-017-8709-3&partnerID=40&md5=3772b19d2c02d43a21d4a273b2d69bae
Automated human-level diagnosis of dysgraphia using a consumer tablet	2018	https://www.scopus.com/inward/record.uri?eid=2-s2.0-85089606251&doi=10.1038%2fs41746-018-0049-x&partnerID=40&md5=d61144ce7456daacc550bf382cc6a115
10th KES International Conference on Intelligent Interactive Multimedia Systems and Services, IIMSS 2017	2018	https://www.scopus.com/inward/record.uri?eid=2-s2.0-85020406138&partnerID=40&md5=7b48e5ef0e03f76353475ebaa62bb4e3
Identifying Developmental Dysgraphia Characteristics Utilizing Handwriting Classification Methods	2017	https://www.scopus.com/inward/record.uri?eid=2-s2.0-85001060913&doi=10.1109%2fTHMS.2016.2628799&partnerID=40&md5=a8df7fd1484c26d5e0ed85ae78e514bc
Evaluation of handwriting kinematics and pressure for differential diagnosis of Parkinson's disease	2016	https://www.scopus.com/inward/record.uri?eid=2-s2.0-84957917015&doi=10.1016%2fj.artmed.2016.01.004&partnerID=40&md5=43489eb5857e477f3d42a47e3b707ed7
Presenile dementia diagnosed as posterior cortical atrophy	2011	https://www.scopus.com/inward/record.uri?eid=2-s2.0-80053170074&doi=10.1111%2fj.1479-8301.2011.00366.x&partnerID=40&md5=39c1cf39c7e7823a3b9c69d6e1ec9623

## Sheet: WOS
Paper	Year	Link
CNN feature and classifier fusion on novel transformed image dataset for dysgraphia diagnosis in children	2023	10.1016/j.eswa.2023.120740
Exploration and analysis of On-Surface and In-Air handwriting attributes to improve dysgraphia disorder diagnosis in children based on machine learning methods	2023	10.1016/j.bspc.2023.104715
The impact of in-air features on the diagnosis of developmental dysgraphia	2023	10.3233/JIFS-221708
Deep Learning and Procrustes Analysis for Early Dysgraphia Risk Detection with a Tablet Application	2023	10.3390/life13030598
Assessing handwriting task difficulty levels through kinematic features: a deep-learning approach	2023	10.3389/frobt.2023.1193388
Handwriting treatment and acquisition in dysgraphic children using a humanoid robot-assistant	2022	10.1109/EDUCON52537.2022.9766701
Comparison of CNN-Learned vs. Handcrafted Features for Detection of Parkinson's Disease Dysgraphia in a Multilingual Dataset	2022	10.3389/fninf.2022.877139
Dysgraphia detection through machine learning	2020	10.1038/s41598-020-78611-9
Extraction of Common Feature of Dysgraphia Patients by Handwriting Analysis Using Variational Autoencoder	2020	10.1515/9783110670905-005
New Approach of Dysgraphic Handwriting Analysis Based on the Tunable Q-Factor Wavelet Transform	2019	10.23919/mipro.2019.8756872
Mobile App to Support People with Dyslexia and Dysgraphia	2018
